# Supplementary material for: LD Hub: a centralized database and web interface to perform LD score regression that maximizes the potential of summary level GWAS data for SNP heritability and genetic correlation analysis
Source: Bioinformatics. 2016 Sep 22;33(2):272–9. doi: 10.1093/bioinformatics/btw613 (PMC5542030; doi:10.1093/bioinformatics/btw613)
Supplement: Supplementary Data [file btw613_supp.zip]

Archive with 4 entries (3 files):
- btw613-suppl_data/
- btw613-suppl_data/Supplmentary_tables_final.xlsx
- btw613-suppl_data/Supplmentary_text.docx
- btw613-suppl_data/Thumbs.db
