# Supplementary material for: LD Hub: a centralized database and web interface to perform LD score regression that maximizes the potential of summary level GWAS data for SNP heritability and genetic correlation analysis
Source: Bioinformatics. 2016 Sep 22;33(2):272–9. doi: 10.1093/bioinformatics/btw613 (PMC5542030; doi:10.1093/bioinformatics/btw613)
Supplement: Supplementary Data [file btw613_supp.zip › btw613-suppl_data/Supplmentary_tables_final.xlsx]

## Sheet: Tables S1
Table S1. Detailed information on 173 traits/diseases
Filename	Download_link	Trait	Consortium/first author/database	Ethnic	Gender	Public	Sample size	N_SNP	PMID	Cat	SubCat	Publish year	Lambda_in_paper	GC-correction_round	H2	SE_H2	Z_H2	LambdaGC	Chi2	Intercept	Note
adipogen.discovery.eur_.meta_.public.release.txt.noMHC.sumstats_deGC.gz	http://www.mcgill.ca/genepi/adipogen-consortium	Adiponectin	ADIPOGen	Mixed	Both gender	Public	39883	2675209	22479202	Risk factor	Glycemic	2012	1.06	2	0.1369	0.0242	5.65702	1.068	1.09	1.0133	Caution: using these data may yield less robust results due to minor departure of the LD structure, SNPs from the MHC (chr6 26M-34M) region were removed for this trait
Age_of_smoking.sumstats.gz	http://www.med.unc.edu/pgc/downloads	Age of smoking initiation	TAG	Caucasian	Both gender	Public	47961	2457546	20418890	Risk factor	Behavioural	2010	/	1	0.0665	0.0185	3.59459	1.0345	1.0295	0.9981	Caution: The low Z _H2 score indicates that using these data may yield unreliable estimates of the genetic correlation including those where rG > 1 or rG < - 1 ; SNPs from the MHC (chr6 26M-34M) region were removed for this trait
Birthlength.sumstats.gz	http://egg-consortium.org/	Child birth length	EGG	Caucasian	Both gender	Public	28459	2201972	25281659	Risk factor	Anthropometric	2015	1.015	2	0.1697	0.0229	7.41048	1.0588	1.0672	0.9926	SNPs from the MHC (chr6 26M-34M) region were removed for this trait
Birthweight.sumstats.gz	http://egg-consortium.org/	Child birth weight	GIANT	Caucasian	Both gender	Public	26836	2684394	23202124	Risk factor	Anthropometric	2013	1.051	2	0.1124	0.0179	6.27933	1.0466	1.0618	1.0043	SNPs from the MHC (chr6 26M-34M) region were removed for this trait
BMI_2010.sumstats_deGC.gz	http://www.broadinstitute.org/collaboration/giant/index.php/GIANT_consortium_data_files	Body mass index	EGG	Caucasian	Both gender	Public	123912	2471517	20935630	Risk factor	Anthropometric	2010	1.318	2	0.1855	0.0089	20.8427	1.3675	1.4681	1.0188	SNPs from the MHC (chr6 26M-34M) region were removed for this trait
cad.add.160614.website.txt.tab.noMHC.sumstats_deGC.gz	http://www.cardiogramplusc4d.org/data-downloads/	Coronary artery Disease	Cardiogram	Mixed	Both gender	Public	184305	9455779	26343387	Disease	Cardiovascular	2015	1.18	2	0.0781	0.0054	14.463	1.2386	1.3288	1.0475	Caution: using these data may yield less robust results due to minor departure of the LD structure, SNPs from the MHC (chr6 26M-34M) region were removed for this trait
Childhood_IQ.sumstats.gz	http://ssgac.org/Data.php	Childhood_IQ	SSGAC	Caucasian	Both gender	Public	12441	1380159	23358156	Risk factor	Cognitive	2014	/	1	0.2735	0.0467	5.85653	1.0679	1.0756	1.0023	SNPs from the MHC (chr6 26M-34M) region were removed for this trait
Childobesity.sumstats_deGC.gz	http://egg-consortium.org/	Childhood obesity	EGG	Caucasian	Both gender	Public	13848	2442739	22484627	Risk factor	Anthropometric	2012	1.004	2	0.411	0.041	10.0244	1.0146	1.0368	0.927	SNPs from the MHC (chr6 26M-34M) region were removed for this trait
Cigarettes_per_day.sumstats.gz	http://www.med.unc.edu/pgc/downloads	Cigarettes smoked per day	TAG	Caucasian	Both gender	Public	68028	2459119	20418890	Risk factor	Behavioural	2010	/	1	0.0563	0.0136	4.13971	1.0527	1.0492	1.0072	SNPs from the MHC (chr6 26M-34M) region were removed for this trait
DIAGRAMv3.2012DEC17.txt.noMHC.sumstats.gz	http://diagram-consortium.org/downloads.html	Type 2 Diabetes	Diagram	Caucasian	Both gender	Public	69033	2473442	22885922	Disease	Metabolic	2012	1.13	2	0.0872	0.009	9.68889	1.0957	1.1252	1.0088	SNPs from the MHC (chr6 26M-34M) region were removed for this trait
ecz_mhc.sumstats.gz	https://data.bris.ac.uk/data/dataset/28uchsdpmub118uex26ylacqm	Eczema	EAGLE	Mixed	Both gender	Public	40835	11059640	26482879	Disease	Immune-mediated	2015	/	1	0.0709	0.0163	4.34969	1.0527	1.0798	1.0246	Caution: using these data may yield less robust results due to minor departure of the LD structure, SNPs from the MHC (chr6 26M-34M) region were removed for this trait
EUR.CD.gwas.assoc.gz.noMHC.sumstats.gz	http://www.ibdgenetics.org/downloads.html	Crohn's Disease	IIBDGC	Caucasian	Both gender	Public	20883	12276506	26192919	Disease	Immune-mediated	2015	/	0	0.4799	0.0519	9.24663	1.1396	1.2297	1.0307	SNPs from the MHC (chr6 26M-34M) region were removed for this trait
EUR.IBD.gwas.assoc.gz.noMHC.sumstats.gz	http://www.ibdgenetics.org/downloads.html	Inflammatory Bowel Disease (Euro)	IIBDGC	Caucasian	Both gender	Public	34652	12716084	26192919	Disease	Immune-mediated	2015	/	0	0.321	0.0295	10.8814	1.1747	1.2793	1.0605	SNPs from the MHC (chr6 26M-34M) region were removed for this trait
EUR.UC.gwas.assoc.gz.noMHC.sumstats.gz	http://www.ibdgenetics.org/downloads.html	Ulcerative colitis	IIBDGC	Caucasian	Both gender	Public	27432	12255197	26192919	Disease	Immune-mediated	2015	/	0	0.2631	0.0294	8.94898	1.127	1.1837	1.0445	SNPs from the MHC (chr6 26M-34M) region were removed for this trait
Extreme_BMI.sumstats_deGC.gz	http://www.broadinstitute.org/collaboration/giant/index.php/GIANT_consortium_data_files	Extreme bmi	GIANT	Caucasian	Both gender	Public	16068	1984814	23563607	Risk factor	Anthropometric	2013	1.151	2	0.6857	0.0541	12.6747	1.2046	1.2461	1.0311	SNPs from the MHC (chr6 26M-34M) region were removed for this trait
Fasting_glucose.sumstats.gz	http://www.magicinvestigators.org/downloads/	Fasting glucose main effect	MAGIC	Caucasian	Both gender	Public	58074	2628880	22581228	Risk factor	Glycemic	2012	/	1	0.0984	0.016	6.15	1.0679	1.1112	0.998	SNPs from the MHC (chr6 26M-34M) region were removed for this trait
Fasting_insulin.sumstats.gz	http://www.magicinvestigators.org/downloads/	Fasting insulin main effect	MAGIC	Caucasian	Both gender	Public	51750	2627849	22581228	Risk factor	Glycemic	2012	/	1	0.0695	0.0099	7.0202	1.071	1.0865	1.0163	SNPs from the MHC (chr6 26M-34M) region were removed for this trait
Fastingproinsulin.sumstats.gz	http://www.magicinvestigators.org/downloads/	Fasting proinsulin	MAGIC	Caucasian	Both gender	Public	10701	2496074	20081858	Risk factor	Glycemic	2011	/	1	0.1443	0.0706	2.04391	1.0046	1.0211	0.9898	Caution: The low Z _H2 score indicates that using these data may yield unreliable estimates of the genetic correlation including those where rG > 1 or rG < - 1 ; SNPs from the MHC (chr6 26M-34M) region were removed for this trait
formatted_Round3_UACR_noDM_2GC_b36_MAFget005_Nget50_2014_09_29.csv.noMHC.sumstats.gz	http://fox.nhlbi.nih.gov/CKDGen/	Urinary albumin-to-creatinine ratio (non-diabetes)	CKDGen	Caucasian	Both gender	Public	46061	2188462	26631737	Risk factor	Kidney function	2015	1.01	2	0.0533	0.0106	5.0283	1.0466	1.0437	0.995	SNPs from the MHC (chr6 26M-34M) region were removed for this trait
formatted_round3meta_CKD_overall_IV_2GC_b36_MAFget005_Nget50_20120725_b37.csv.noMHC.sumstats.gz	http://fox.nhlbi.nih.gov/CKDGen/	Chronic Kidney Disease	CKDGen	Mixed	Both gender	Public	118147	2191884	26831199	Disease	Kidney	2015	1.02	2	0.0187	0.0056	3.33929	1.0466	1.0618	1.0154	Caution: The low Z _H2 score indicates that using these data may yield unreliable estimates of the genetic correlation including those where rG > 1 or rG < - 1 ; Caution: using these data may yield less robust results due to minor departure of the LD structure; SNPs from the MHC (chr6 26M-34M) region were removed for this trait
formatted_round3meta_eGFRcrea_nonDM_IV_2GC_b36_MAFget005_Nget50_20120627_b37.csv.noMHC.sumstats.gz	http://fox.nhlbi.nih.gov/CKDGen/	Serum creatinine (non-diabetes)	CKDGen	Mixed	Both gender	Public	118460	2198295	26831199	Risk factor	Kidney function	2015	1.01	2	0.1107	0.0083	13.3373	1.1459	1.2605	0.9871	Caution: using these data may yield less robust results due to minor departure of the LD structure, SNPs from the MHC (chr6 26M-34M) region were removed for this trait
formatted_round3meta_eGFRcrea_overall_IV_2GC_b36_MAFget005_Nget50_20120705_b37.csv.noMHC.sumstats.gz	http://fox.nhlbi.nih.gov/CKDGen/	Serum creatinine	CKDGen	Mixed	Both gender	Public	133814	2198215	26831199	Risk factor	Kidney function	2015	1.01	2	0.1039	0.0075	13.8533	1.1459	1.2727	0.9835	Caution: using these data may yield less robust results due to minor departure of the LD structure, SNPs from the MHC (chr6 26M-34M) region were removed for this trait
formatted_round3meta_eGFRcys_overall_IV_2GC_b36_MAFget005_Nget50_20120725_b37.csv.noMHC.sumstats_deGC.gz	http://fox.nhlbi.nih.gov/CKDGen/	Serum cystatin c	CKDGen	Mixed	Both gender	Public	33152	2197563	26831199	Risk factor	Kidney function	2015	1.01	2	0.1499	0.0478	3.13598	1.0571	1.0722	0.9734	Caution: The low Z _H2 score indicates that using these data may yield unreliable estimates of the genetic correlation including those where rG > 1 or rG < - 1 ; Caution: using these data may yield less robust results due to minor departure of the LD structure; SNPs from the MHC (chr6 26M-34M) region were removed for this trait
formatted_round3meta_UACR_overall_IV_2GC_b36_MAFget005_Nget50_20140505.csv.noMHC.sumstats.gz	http://fox.nhlbi.nih.gov/CKDGen/	Urinary albumin-to-creatinine ratio	CKDGen	Caucasian	Both gender	Public	54450	2190189	26631737	Risk factor	Kidney function	2015	1.01	2	0.0458	0.0088	5.20455	1.0466	1.0458	0.996	SNPs from the MHC (chr6 26M-34M) region were removed for this trait
Former_smoker.sumstats.gz	http://www.med.unc.edu/pgc/downloads	Former vs Current smoker	TAG	Caucasian	Both gender	Public	70675	2456555	20418890	Risk factor	Behavioural	2010	/	1	0.0645	0.0101	6.38614	1.0496	1.052	1.0002	SNPs from the MHC (chr6 26M-34M) region were removed for this trait
gabriel_results.txt.noMHC.sumstats.gz	http://www.cng.fr/gabriel/results.html	Asthma	Gabriel	Caucasian	Both gender	Public	20119	567590	17611496	Disease	Immune-mediated	2007	/	0	0.1064	0.0239	4.45188	1.0557	1.0665	1.0165	SNPs from the MHC (chr6 26M-34M) region were removed for this trait
gcan_meta.out.gz.noMHC.sumstats_deGC.gz	http://www.med.unc.edu/pgc/files/resultfiles/gcan_meta-out.gz/view	Anorexia Nervosa	GCAN	Caucasian	Both gender	Public	17767	1149254	24514567	Disease	Psychiatric	2014	/	1	0.559	0.0297	18.8215	1.0718	1.0854	0.8975	SNPs from the MHC (chr6 26M-34M) region were removed for this trait
GEFOS2_FNBMD_POOLED_GC.txt.gz.noMHC.sumstats_deGC.gz	http://www.gefos.org/?q=content/data-release-2012	Femoral neck bone mineral density	GEFOS	Mixed	Both gender	Public	32961	2478339	22504420	Risk factor	Bone	2012	1.112	2	0.2977	0.0229	13	1.1171	1.1731	0.9833	Caution: using these data may yield less robust results due to minor departure of the LD structure, SNPs from the MHC (chr6 26M-34M) region were removed for this trait
GEFOS2_LSBMD_POOLED_GC.txt.gz.noMHC.sumstats_deGC.gz	http://www.gefos.org/?q=content/data-release-2012	Lumbar spine bone mineral density	GEFOS	Mixed	Both gender	Public	32961	2468081	22504420	Risk factor	Bone	2012	1.127	2	0.2684	0.0243	11.0453	1.1255	1.1849	1.0139	Caution: using these data may yield less robust results due to minor departure of the LD structure, SNPs from the MHC (chr6 26M-34M) region were removed for this trait
GIANT_EXTREME_HEIGHT_Stage1_Berndt2013_publicrelease_HapMapCeuFreq.txt.noMHC.sumstats_deGC.gz	http://www.broadinstitute.org/collaboration/giant/index.php/GIANT_consortium_data_files	Extreme height	GIANT	Caucasian	Both gender	Public	16196	1966557	23563607	Risk factor	Anthropometric	2013	1.169	2	1.1707	0.0939	12.4675	1.2235	1.4361	1.0526	SNPs from the MHC (chr6 26M-34M) region were removed for this trait
GIANT_EXTREME_WHR_Stage1_Berndt2013_publicrelease_HapMapCeuFreq.txt.noMHC.sumstats_deGC.gz	http://www.broadinstitute.org/collaboration/giant/index.php/GIANT_consortium_data_files	Extreme waist-to-hip ratio	GIANT	Caucasian	Both gender	Public	10255	1939901	23563607	Risk factor	Anthropometric	2013	1.018	2	0.3591	0.0557	6.44704	1.0166	1.0473	0.9774	SNPs from the MHC (chr6 26M-34M) region were removed for this trait
GIANT_HEIGHT_LangoAllen2010_publicrelease_HapMapCeuFreq.txt.noMHC.sumstats_deGC.gz	http://www.broadinstitute.org/collaboration/giant/index.php/GIANT_consortium_data_files	Height_2010	GIANT	Caucasian	Both gender	Public	133859	2469636	20881960	Risk factor	Anthropometric	2010	1.33	2	0.2674	0.0139	19.2374	1.4122	1.7797	1.0528	SNPs from the MHC (chr6 26M-34M) region were removed for this trait
GIANT_OBESITY_CLASS1_Stage1_Berndt2013_publicrelease_HapMapCeuFreq.txt.noMHC.sumstats_deGC.gz	http://www.broadinstitute.org/collaboration/giant/index.php/GIANT_consortium_data_files	Obesity class 1	GIANT	Caucasian	Both gender	Public	98697	2380428	23563607	Risk factor	Anthropometric	2013	1.275	2	0.2126	0.0109	19.5046	1.3344	1.4301	1.0253	SNPs from the MHC (chr6 26M-34M) region were removed for this trait
GIANT_OBESITY_CLASS2_Stage1_Berndt2013_publicrelease_HapMapCeuFreq.txt.noMHC.sumstats_deGC.gz	http://www.broadinstitute.org/collaboration/giant/index.php/GIANT_consortium_data_files	Obesity class 2	GIANT	Caucasian	Both gender	Public	72546	2331456	23563607	Risk factor	Anthropometric	2013	1.142	2	0.1819	0.0121	15.0331	1.1952	1.2624	1.0052	SNPs from the MHC (chr6 26M-34M) region were removed for this trait
GIANT_OBESITY_CLASS3_Stage1_Berndt2013_publicrelease_HapMapCeuFreq.txt.noMHC.sumstats_deGC.gz	http://www.broadinstitute.org/collaboration/giant/index.php/GIANT_consortium_data_files	Obesity class 3	GIANT	Caucasian	Both gender	Public	50364	2250779	23563607	Risk factor	Anthropometric	2013	1.043	2	0.1221	0.0139	8.78417	1.0916	1.0869	0.9796	SNPs from the MHC (chr6 26M-34M) region were removed for this trait
GIANT_OVERWEIGHT_Stage1_Berndt2013_publicrelease_HapMapCeuFreq.txt.noMHC.sumstats_deGC.gz	http://www.broadinstitute.org/collaboration/giant/index.php/GIANT_consortium_data_files	Overweight	GIANT	Caucasian	Both gender	Public	158855	2435045	23563607	Risk factor	Anthropometric	2013	1.253	2	0.1071	0.006	17.85	1.3114	1.358	1.0308	SNPs from the MHC (chr6 26M-34M) region were removed for this trait
GPC-1.NEO-CONSCIENTIOUSNESS.full.txt.noMHC.sumstats.gz	http://www.tweelingenregister.org/GPC/	Neo-conscientiousness	The Genetics of Personality Consortium	Caucasian	Both gender	Public	17375	2305683	21173776	Risk factor	Personality	2012	1.02	2	0.0728	0.0297	2.45118	1.0195	1.0259	1.0004	Caution: The low Z _H2 score indicates that using these data may yield unreliable estimates of the genetic correlation including those where rG > 1 or rG < - 1 ; SNPs from the MHC (chr6 26M-34M) region were removed for this trait
GPC-1.NEO-OPENNESS.full.txt.noMHC.sumstats.gz	http://www.tweelingenregister.org/GPC/	Neo-openness to experience	The Genetics of Personality Consortium	Caucasian	Both gender	Public	17375	2305641	21173776	Risk factor	Personality	2012	1.03	2	0.106	0.0267	3.97004	1.0315	1.0291	0.9917	Caution: The low Z _H2 score indicates that using these data may yield unreliable estimates of the genetic correlation including those where rG > 1 or rG < - 1 ; SNPs from the MHC (chr6 26M-34M) region were removed for this trait
GPC-2.NEUROTICISM.full.txt.noMHC.sumstats.gz	http://www.tweelingenregister.org/GPC/	Neuroticism	The Genetics of Personality Consortium	Caucasian	Both gender	Public	160958	6949615	24828478	Risk factor	Personality	2014	1.02	2	0.015	0.0033	4.54545	1.0527	1.0557	1.0078	SNPs from the MHC (chr6 26M-34M) region were removed for this trait
HDL.sumstats_deGC.gz	http://csg.sph.umich.edu//abecasis/public/lipids2013/	HDL cholesterol	GLGC	Caucasian	Both gender	Public	100184	2692430	20686565	Risk factor	Lipids	2010	1.14	2	0.1572	0.019	8.27368	1.1622	1.3135	1.0109	SNPs from the MHC (chr6 26M-34M) region were removed for this trait
Hip_circumference.sumstats_deGC.gz	http://www.broadinstitute.org/collaboration/giant/index.php/GIANT_consortium_data_files	Hip circumference	GIANT	Caucasian	Both gender	Public	213038	2559740	25673412	Risk factor	Anthropometric	2015	1.11	2	0.1266	0.0057	22.2105	1.1085	1.2162	0.8629	SNPs from the MHC (chr6 26M-34M) region were removed for this trait
IGAP_stage_1.txt.gz.noMHC.sumstats.gz	http://www.pasteur-lille.fr/en/recherche/u744/igap/igap_download.php	Alzheimer's Disease	IGAP	Caucasian	Both gender	Public	54162	7055882	24162737	Disease	Psychiatric/Neurological	2013	1.087	2	0.0688	0.013	5.29231	1.0926	1.1144	1.0417	SNPs from the MHC (chr6 26M-34M) region were removed for this trait
Infant_head_circumference.sumstats.gz	http://egg-consortium.org/	Infant head circumference	EGG	Caucasian	Both gender	Public	10768	2449807	22504419	Risk factor	Anthropometric	2012	1.043	2	0.2352	0.0429	5.48252	1.0405	1.0409	0.9904	SNPs from the MHC (chr6 26M-34M) region were removed for this trait
LDL.sumstats_deGC.gz	http://csg.sph.umich.edu//abecasis/public/lipids2013/	LDL cholesterol	GLGC	Caucasian	Both gender	Public	95454	2692565	20686565	Risk factor	Lipids	2010	1.097	2	0.1347	0.0177	7.61017	1.1151	1.25	1.0035	SNPs from the MHC (chr6 26M-34M) region were removed for this trait
MA_EA_1st_stage.txt.gz.noMHC.sumstats.gz	http://ssgac.org/Data.php	Cognitive performance	SSGAC	Caucasian	Both gender	Public	106736	2281992	25201988	Risk factor	Cognitive	2014	/	1	0.1065	0.0074	14.3919	1.2136	1.2555	1.0273	SNPs from the MHC (chr6 26M-34M) region were removed for this trait
MAGIC_2hrGlucose_AdjustedForBMI.txt.noMHC.sumstats.gz	http://www.magicinvestigators.org/downloads/	2hr glucose adjusted for BMI	MAGIC	Caucasian	Both gender	Public	15234	2401709	20081857	Risk factor	Glycemic	2010	/	1	0.1017	0.0344	2.9564	1.0165	1.0242	0.9936	Caution: The low Z _H2 score indicates that using these data may yield unreliable estimates of the genetic correlation including those where rG > 1 or rG < - 1 ; SNPs from the MHC (chr6 26M-34M) region were removed for this trait
MAGIC_HbA1C.txt.uniform.txt.noMHC.sumstats.gz	http://www.magicinvestigators.org/downloads/	HbA1C	MAGIC	Caucasian	Both gender	Public	46368	2576680	20858683	Risk factor	Glycemic	2010	/	1	0.0656	0.0109	6.01835	1.0405	1.0574	0.9987	SNPs from the MHC (chr6 26M-34M) region were removed for this trait
MAGIC_ln_HOMA-B.txt.uniform.txt.noMHC.sumstats.gz	http://www.magicinvestigators.org/downloads/	HOMA-B	MAGIC	Caucasian	Both gender	Public	46186	2456946	20081858	Risk factor	Glycemic	2011	/	1	0.0888	0.0121	7.33884	1.0496	1.0529	0.9899	SNPs from the MHC (chr6 26M-34M) region were removed for this trait
MAGIC_ln_HOMA-IR.txt.noMHC.sumstats.gz	http://www.magicinvestigators.org/downloads/	HOMA-IR	MAGIC	Caucasian	Both gender	Public	46186	2458074	20081858	Risk factor	Glycemic	2011	/	1	0.0686	0.0125	5.488	1.0496	1.0526	1.0028	SNPs from the MHC (chr6 26M-34M) region were removed for this trait
Menarche_Nature2014_GWASMetaResults_17122014.txt.uniform.af.txt.noMHC.sumstats_deGC.gz	http://www.reprogen.org/data_download.html	Age at Menarche	ReproGen	Caucasian	Female	Public	182416	2441816	25231870	Risk factor	Developmental	2014	/	1	0.183	0.008	22.875	1.2907	1.4647	0.9926	SNPs from the MHC (chr6 26M-34M) region were removed for this trait
METAserumurate_overweight_all.txt.noMHC.sumstats.gz	http://metabolomics.helmholtz-muenchen.de/gugc/	Serumurate_overweight_all	GUGC	Caucasian	Both gender	Public	9445	2636286	25811787	Risk factor	Uric_acid	2015	1.2	2	0.3737	0.1682	2.22176	1.0315	1.072	0.9962	Caution: The low Z _H2 score indicates that using these data may yield unreliable estimates of the genetic correlation including those where rG > 1 or rG < - 1 ; SNPs from the MHC (chr6 26M-34M) region were removed for this trait
pgc.adhd.full.2012-10.txt.gz.noMHC.sumstats.gz	http://www.med.unc.edu/pgc/downloads	Attention deficit hyperactivity disorder	PGC	Caucasian	Both gender	Public	5422	1206462	20732625	Disease	Psychiatric/Neurological	2010	/	0	0.2573	0.0905	2.84309	1.0315	1.0317	1.0046	Caution: The low Z _H2 score indicates that using these data may yield unreliable estimates of the genetic correlation including those where rG > 1 or rG < - 1 ; SNPs from the MHC (chr6 26M-34M) region were removed for this trait
pgc.bip.full.2012-04.txt.noMHC.sumstats.gz	http://www.med.unc.edu/pgc/downloads	Bipolar disorder	PGC	Caucasian	Both gender	Public	16731	2427221	21926972	Disease	Psychiatric/Neurological	2011	/	0	0.432	0.0369	11.7073	1.1459	1.164	1.0227	SNPs from the MHC (chr6 26M-34M) region were removed for this trait
pgc.cross.full.2013-03.txt.noMHC.sumstats.gz	http://www.med.unc.edu/pgc/downloads	PGC cross-disorder analysis	PGC	Caucasian	Both gender	Public	61220	1249700	23453885	Disease	Psychiatric/Neurological	2013	/	0	0.1718	0.0127	13.5276	1.2234	1.2454	1.0142	SNPs from the MHC (chr6 26M-34M) region were removed for this trait
pgc.mdd.full.2012-04.txt.gz.noMHC.sumstats.gz	http://www.med.unc.edu/pgc/downloads	Major depressive disorder	PGC	Caucasian	Both gender	Public	18759	1235110	22472876	Disease	Psychiatric/Neurological	2013	/	0	0.1745	0.0259	6.73745	1.0649	1.0672	1.0036	SNPs from the MHC (chr6 26M-34M) region were removed for this trait
pgcasdeuro.gz.uniform.txt.noMHC.sumstats.gz	http://www.med.unc.edu/pgc/downloads	Autism spectrum disorder	PGC	Caucasian	Both gender	Public	10263	9499590	0	Disease	Psychiatric/Neurological	2015	/	/	0.4623	0.0511	9.04697	1.0466	1.0556	0.9638	SNPs from the MHC (chr6 26M-34M) region were removed for this trait
phs000089.pha002868.txt.gz.noMHC.sumstats.gz	http://www.ncbi.nlm.nih.gov/projects/SNP/gViewer/gView.cgi?aid=2868	Parkinson's Disease	dbGAP	Caucasian	Both gender	Public	5691	453218	19915575	Disease	Psychiatric/Neurological	2009	/	1	0.4102	0.1228	3.34039	1.1555	1.1649	1.1235	Caution: The low Z _H2 score indicates that using these data may yield unreliable estimates of the genetic correlation including those where rG > 1 or rG < - 1 ; SNPs from the MHC (chr6 26M-34M) region were removed for this trait
RA_GWASmeta_European_v2.txt.gz.uniform.txt.noMHC.sumstats_deGC.gz	https://data.broadinstitute.org/alkesgroup/SUMMARYSTATS/PUBLIC/RA/	Rheumatoid Arthritis	Okada	Caucasian	Both gender	Public	58284	8747963	24390342	Disease	Immune-mediated	2014	1.075	2	0.161	0.0215	7.48837	1.1251	1.2091	1.022	SNPs from the MHC (chr6 26M-34M) region were removed for this trait
Schizophrenia.sumstats.gz	http://www.med.unc.edu/pgc/downloads	Schizophrenia	PGC	Mixed	Both gender	Public	77096	1103378	25056061	Disease	Psychiatric/Neurological	2014	/	0	0.4541	0.0196	23.1684	1.5995	1.8089	1.0635	Caution: using these data may yield less robust results due to minor departure of the LD structure, SNPs from the MHC (chr6 26M-34M) region were removed for this trait
SSGAC_College_Rietveld2013_publicrelease.txt.gz.noMHC.sumstats.gz	http://ssgac.org/Data.php	College completion	SSGAC	Caucasian	Both gender	Public	95427	2321511	23722424	Risk factor	Cognitive	2013	/	1	0.0791	0.0058	13.6379	1.194	1.2222	1.0214	SNPs from the MHC (chr6 26M-34M) region were removed for this trait
SSGAC_EduYears_Rietveld2013_publicrelease.txt.gz.noMHC.sumstats.gz	http://ssgac.org/Data.php	Years of schooling	SSGAC	Caucasian	Both gender	Public	101069	2310088	23722424	Risk factor	Cognitive	2013	/	1	0.0842	0.0063	13.3651	1.1973	1.2315	1.0191	SNPs from the MHC (chr6 26M-34M) region were removed for this trait
Summary_statistics_MAGNETIC_AcAce.txt.sumstats.gz	http://www.computationalmedicine.fi/data#NMR_GWAS	Acetoacetate	MAGNETIC	Caucasian	Both gender	Public	19262	11809755	27005778	Metabolites	Amino acids and other metabolites	2016	<1.034	2	0.0738	0.0273	2.7033	1.0016	1.0085	0.98	Caution: The low Z _H2 score indicates that using these data may yield unreliable estimates of the genetic correlation including those where rG > 1 or rG < - 1 ; SNPs from the MHC (chr6 26M-34M) region were removed for this trait
Summary_statistics_MAGNETIC_Ace.txt.sumstats.gz	http://www.computationalmedicine.fi/data#NMR_GWAS	Acetate	MAGNETIC	Caucasian	Both gender	Public	24748	12082155	27005778	Metabolites	Amino acids and other metabolites	2016	<1.034	2	0.0548	0.019	2.88421	1.0255	1.0284	1.002	Caution: The low Z _H2 score indicates that using these data may yield unreliable estimates of the genetic correlation including those where rG > 1 or rG < - 1 ; SNPs from the MHC (chr6 26M-34M) region were removed for this trait
Summary_statistics_MAGNETIC_Ala.txt.sumstats.gz	http://www.computationalmedicine.fi/data#NMR_GWAS	Alanine	MAGNETIC	Caucasian	Both gender	Public	24796	12091566	27005778	Metabolites	Amino acids and other metabolites	2016	<1.034	2	0.0826	0.0262	3.15267	1.0375	1.0522	1.0129	Caution: The low Z _H2 score indicates that using these data may yield unreliable estimates of the genetic correlation including those where rG > 1 or rG < - 1 ; SNPs from the MHC (chr6 26M-34M) region were removed for this trait
Summary_statistics_MAGNETIC_Alb.txt.sumstats.gz	http://www.computationalmedicine.fi/data#NMR_GWAS	Albumin	MAGNETIC	Caucasian	Both gender	Public	18960	11703182	27005778	Metabolites	Amino acids and other metabolites	2016	<1.034	2	0.0605	0.0246	2.45935	1.0046	1.0119	0.9893	Caution: The low Z _H2 score indicates that using these data may yield unreliable estimates of the genetic correlation including those where rG > 1 or rG < - 1 ; SNPs from the MHC (chr6 26M-34M) region were removed for this trait
Summary_statistics_MAGNETIC_ApoA1.txt.sumstats.gz	http://www.computationalmedicine.fi/data#NMR_GWAS	Apolipoprotein A-I	MAGNETIC	Caucasian	Both gender	Public	20687	11760646	27005778	Metabolites	Derived measure	2016	<1.034	2	0.0944	0.0307	3.07492	1.0165	1.0334	0.9981	Caution: The low Z _H2 score indicates that using these data may yield unreliable estimates of the genetic correlation including those where rG > 1 or rG < - 1 ; SNPs from the MHC (chr6 26M-34M) region were removed for this trait
Summary_statistics_MAGNETIC_ApoB.txt.sumstats.gz	http://www.computationalmedicine.fi/data#NMR_GWAS	Apolipoprotein B	MAGNETIC	Caucasian	Both gender	Public	20690	11813266	27005778	Metabolites	Derived measure	2016	<1.034	2	0.1059	0.0306	3.46078	1.0255	1.0434	0.9995	Caution: The low Z _H2 score indicates that using these data may yield unreliable estimates of the genetic correlation including those where rG > 1 or rG < - 1 ; SNPs from the MHC (chr6 26M-34M) region were removed for this trait
Summary_statistics_MAGNETIC_Bis.DB.ratio.txt.sumstats.gz	http://www.computationalmedicine.fi/data#NMR_GWAS	Ratio of bisallylic groups to double bonds	MAGNETIC	Caucasian	Both gender	Public	13524	11408861	27005778	Metabolites	Derived measure	2016	<1.034	2	0.3072	0.1213	2.53256	1.0195	1.0543	0.9746	Caution: The low Z _H2 score indicates that using these data may yield unreliable estimates of the genetic correlation including those where rG > 1 or rG < - 1 ; SNPs from the MHC (chr6 26M-34M) region were removed for this trait
Summary_statistics_MAGNETIC_Bis.FA.ratio.txt.sumstats.gz	http://www.computationalmedicine.fi/data#NMR_GWAS	Ratio of bisallylic groups to total fatty acids	MAGNETIC	Caucasian	Both gender	Public	13171	11274684	27005778	Metabolites	Derived measure	2016	<1.034	2	0.2815	0.1053	2.67331	1.0195	1.0545	0.9839	Caution: The low Z _H2 score indicates that using these data may yield unreliable estimates of the genetic correlation including those where rG > 1 or rG < - 1 ; SNPs from the MHC (chr6 26M-34M) region were removed for this trait
Summary_statistics_MAGNETIC_CH2.DB.ratio.txt.sumstats.gz	http://www.computationalmedicine.fi/data#NMR_GWAS	Average number of methylene groups per a double bond	MAGNETIC	Caucasian	Both gender	Public	13532	11416675	27005778	Metabolites	Derived measure	2016	<1.034	2	0.2113	0.0863	2.44844	1.0195	1.0487	0.9932	Caution: The low Z _H2 score indicates that using these data may yield unreliable estimates of the genetic correlation including those where rG > 1 or rG < - 1 ; SNPs from the MHC (chr6 26M-34M) region were removed for this trait
Summary_statistics_MAGNETIC_Cit.txt.sumstats.gz	http://www.computationalmedicine.fi/data#NMR_GWAS	Citrate	MAGNETIC	Caucasian	Both gender	Public	24770	12086145	27005778	Metabolites	Amino acids and other metabolites	2016	<1.034	2	0.0773	0.0198	3.90404	1.0315	1.0462	1.0093	Caution: The low Z _H2 score indicates that using these data may yield unreliable estimates of the genetic correlation including those where rG > 1 or rG < - 1 ; SNPs from the MHC (chr6 26M-34M) region were removed for this trait
Summary_statistics_MAGNETIC_Crea.txt.sumstats.gz	http://www.computationalmedicine.fi/data#NMR_GWAS	Creatinine	MAGNETIC	Caucasian	Both gender	Public	24810	12087816	27005778	Metabolites	Amino acids and other metabolites	2016	<1.034	2	0.1112	0.0227	4.89868	1.0496	1.0668	1.0137	SNPs from the MHC (chr6 26M-34M) region were removed for this trait
Summary_statistics_MAGNETIC_DB.in.FA.txt.sumstats.gz	http://www.computationalmedicine.fi/data#NMR_GWAS	Average number of double bonds in a fatty acid chain	MAGNETIC	Caucasian	Both gender	Public	15728	11621406	27005778	Metabolites	Derived measure	2016	<1.034	2	0.1769	0.0578	3.06055	1.0255	1.0527	1	Caution: The low Z _H2 score indicates that using these data may yield unreliable estimates of the genetic correlation including those where rG > 1 or rG < - 1 ; SNPs from the MHC (chr6 26M-34M) region were removed for this trait
Summary_statistics_MAGNETIC_DHA.txt.sumstats.gz	http://www.computationalmedicine.fi/data#NMR_GWAS	22:6, docosahexaenoic acid	MAGNETIC	Caucasian	Both gender	Public	13499	11415610	27005778	Metabolites	Fatty acids	2016	<1.034	2	0.1309	0.0366	3.5765	1.0255	1.0309	0.9957	Caution: The low Z _H2 score indicates that using these data may yield unreliable estimates of the genetic correlation including those where rG > 1 or rG < - 1 ; SNPs from the MHC (chr6 26M-34M) region were removed for this trait
Summary_statistics_MAGNETIC_Est.C.txt.sumstats.gz	http://www.computationalmedicine.fi/data#NMR_GWAS	Free cholesterol to esterified cholesterol ratio	MAGNETIC	Caucasian	Both gender	Public	13497	11414918	27005778	Metabolites	Derived measure	2016	<1.034	2	0.0865	0.0415	2.08434	1.0135	1.029	1.006	Caution: The low Z _H2 score indicates that using these data may yield unreliable estimates of the genetic correlation including those where rG > 1 or rG < - 1 ; SNPs from the MHC (chr6 26M-34M) region were removed for this trait
Summary_statistics_MAGNETIC_FALen.txt.sumstats.gz	http://www.computationalmedicine.fi/data#NMR_GWAS	Description of average fatty acid chain length, not actual carbon number	MAGNETIC	Caucasian	Both gender	Public	13476	11409868	27005778	Metabolites	Derived measure	2016	<1.034	2	0.1004	0.0332	3.0241	1.0105	1.0098	0.983	Caution: The low Z _H2 score indicates that using these data may yield unreliable estimates of the genetic correlation including those where rG > 1 or rG < - 1 ; SNPs from the MHC (chr6 26M-34M) region were removed for this trait
Summary_statistics_MAGNETIC_FAw3.txt.sumstats.gz	http://www.computationalmedicine.fi/data#NMR_GWAS	Omega-3 fatty acids	MAGNETIC	Caucasian	Both gender	Public	13544	11401623	27005778	Metabolites	Fatty acids	2016	<1.034	2	0.1545	0.0414	3.73188	1.0225	1.0328	0.9911	Caution: The low Z _H2 score indicates that using these data may yield unreliable estimates of the genetic correlation including those where rG > 1 or rG < - 1 ; SNPs from the MHC (chr6 26M-34M) region were removed for this trait
Summary_statistics_MAGNETIC_FAw79S.txt.sumstats.gz	http://www.computationalmedicine.fi/data#NMR_GWAS	Omega-9 and saturated fatty acids	MAGNETIC	Caucasian	Both gender	Public	13506	11412520	27005778	Metabolites	Fatty acids	2016	<1.034	2	0.0878	0.0424	2.07075	1.0046	1.0191	0.9959	Caution: The low Z _H2 score indicates that using these data may yield unreliable estimates of the genetic correlation including those where rG > 1 or rG < - 1 ; SNPs from the MHC (chr6 26M-34M) region were removed for this trait
Summary_statistics_MAGNETIC_Free.C.txt.sumstats.gz	http://www.computationalmedicine.fi/data#NMR_GWAS	Free cholesterol	MAGNETIC	Caucasian	Both gender	Public	13497	11410176	27005778	Metabolites	Derived measure	2016	<1.034	2	0.0941	0.0416	2.26202	1.0225	1.0419	1.0167	Caution: The low Z _H2 score indicates that using these data may yield unreliable estimates of the genetic correlation including those where rG > 1 or rG < - 1 ; SNPs from the MHC (chr6 26M-34M) region were removed for this trait
Summary_statistics_MAGNETIC_Glc.txt.sumstats.gz	http://www.computationalmedicine.fi/data#NMR_GWAS	Glucose	MAGNETIC	Caucasian	Both gender	Public	24679	12052259	27005778	Metabolites	Amino acids and other metabolites	2016	<1.034	2	0.0861	0.0189	4.55556	1.0315	1.0369	0.996	SNPs from the MHC (chr6 26M-34M) region were removed for this trait
Summary_statistics_MAGNETIC_Gln.txt.sumstats.gz	http://www.computationalmedicine.fi/data#NMR_GWAS	Glutamine	MAGNETIC	Caucasian	Both gender	Public	24462	11976419	27005778	Metabolites	Amino acids and other metabolites	2016	<1.034	2	0.0668	0.0221	3.02262	1.0285	1.0478	1.0164	Caution: The low Z _H2 score indicates that using these data may yield unreliable estimates of the genetic correlation including those where rG > 1 or rG < - 1 ; SNPs from the MHC (chr6 26M-34M) region were removed for this trait
Summary_statistics_MAGNETIC_Gp.txt.sumstats.gz	http://www.computationalmedicine.fi/data#NMR_GWAS	Glycoprotein acetyls, mainly a1-acid glycoprotein	MAGNETIC	Caucasian	Both gender	Public	19270	11820605	27005778	Metabolites	Amino acids and other metabolites	2016	<1.034	2	0.0974	0.0286	3.40559	1.0135	1.0237	0.9866	Caution: The low Z _H2 score indicates that using these data may yield unreliable estimates of the genetic correlation including those where rG > 1 or rG < - 1 ; SNPs from the MHC (chr6 26M-34M) region were removed for this trait
Summary_statistics_MAGNETIC_HDL.C.txt.sumstats.gz	http://www.computationalmedicine.fi/data#NMR_GWAS	Total cholesterol in HDL	MAGNETIC	Caucasian	Both gender	Public	21555	11865530	27005778	Metabolites	Lipoprotein related	2016	<1.034	2	0.116	0.0273	4.24908	1.0225	1.0471	0.998	SNPs from the MHC (chr6 26M-34M) region were removed for this trait
Summary_statistics_MAGNETIC_HDL.D.txt.sumstats.gz	http://www.computationalmedicine.fi/data#NMR_GWAS	Mean diameter for HDL particles	MAGNETIC	Caucasian	Both gender	Public	19273	11803445	27005778	Metabolites	Lipoprotein related	2016	<1.034	2	0.1684	0.0445	3.78427	1.0255	1.0524	0.992	Caution: The low Z _H2 score indicates that using these data may yield unreliable estimates of the genetic correlation including those where rG > 1 or rG < - 1 ; SNPs from the MHC (chr6 26M-34M) region were removed for this trait
Summary_statistics_MAGNETIC_IDL.C.txt.sumstats.gz	http://www.computationalmedicine.fi/data#NMR_GWAS	Total cholesterol in IDL	MAGNETIC	Caucasian	Both gender	Public	19273	11820655	27005778	Metabolites	Lipoprotein related	2016	<1.034	2	0.1162	0.031	3.74839	1.0225	1.0465	1.0022	Caution: The low Z _H2 score indicates that using these data may yield unreliable estimates of the genetic correlation including those where rG > 1 or rG < - 1 ; SNPs from the MHC (chr6 26M-34M) region were removed for this trait
Summary_statistics_MAGNETIC_IDL.FC.txt.sumstats.gz	http://www.computationalmedicine.fi/data#NMR_GWAS	Free cholesterol in IDL	MAGNETIC	Caucasian	Both gender	Public	21559	11861199	27005778	Metabolites	Lipoprotein related	2016	<1.034	2	0.1161	0.0282	4.11702	1.0255	1.05	1.0018	SNPs from the MHC (chr6 26M-34M) region were removed for this trait
Summary_statistics_MAGNETIC_IDL.L.txt.sumstats.gz	http://www.computationalmedicine.fi/data#NMR_GWAS	Total lipids in IDL	MAGNETIC	Caucasian	Both gender	Public	19273	11820646	27005778	Metabolites	Lipoprotein related	2016	<1.034	2	0.1162	0.0312	3.72436	1.0225	1.0477	1.0036	Caution: The low Z _H2 score indicates that using these data may yield unreliable estimates of the genetic correlation including those where rG > 1 or rG < - 1 ; SNPs from the MHC (chr6 26M-34M) region were removed for this trait
Summary_statistics_MAGNETIC_IDL.P.txt.sumstats.gz	http://www.computationalmedicine.fi/data#NMR_GWAS	Concentration of IDL particles	MAGNETIC	Caucasian	Both gender	Public	19273	11871461	27005778	Metabolites	Lipoprotein related	2016	<1.034	2	0.1146	0.0311	3.68489	1.0225	1.0474	1.004	Caution: The low Z _H2 score indicates that using these data may yield unreliable estimates of the genetic correlation including those where rG > 1 or rG < - 1 ; SNPs from the MHC (chr6 26M-34M) region were removed for this trait
Summary_statistics_MAGNETIC_IDL.PL.txt.sumstats.gz	http://www.computationalmedicine.fi/data#NMR_GWAS	Phospholipids in IDL	MAGNETIC	Caucasian	Both gender	Public	21559	11820652	27005778	Metabolites	Lipoprotein related	2016	<1.034	2	0.0999	0.0284	3.51761	1.0225	1.0472	1.0052	Caution: The low Z _H2 score indicates that using these data may yield unreliable estimates of the genetic correlation including those where rG > 1 or rG < - 1 ; SNPs from the MHC (chr6 26M-34M) region were removed for this trait
Summary_statistics_MAGNETIC_IDL.TG.txt.sumstats.gz	http://www.computationalmedicine.fi/data#NMR_GWAS	Triglycerides in IDL	MAGNETIC	Caucasian	Both gender	Public	19273	11820642	27005778	Metabolites	Lipoprotein related	2016	<1.034	2	0.131	0.0329	3.98176	1.0225	1.0516	1.0026	Caution: The low Z _H2 score indicates that using these data may yield unreliable estimates of the genetic correlation including those where rG > 1 or rG < - 1 ; SNPs from the MHC (chr6 26M-34M) region were removed for this trait
Summary_statistics_MAGNETIC_Ile.txt.sumstats.gz	http://www.computationalmedicine.fi/data#NMR_GWAS	Isoleucine	MAGNETIC	Caucasian	Both gender	Public	24776	12076452	27005778	Metabolites	Amino acids and other metabolites	2016	<1.034	2	0.0726	0.0229	3.17031	1.0255	1.0284	0.9938	Caution: The low Z _H2 score indicates that using these data may yield unreliable estimates of the genetic correlation including those where rG > 1 or rG < - 1 ; SNPs from the MHC (chr6 26M-34M) region were removed for this trait
Summary_statistics_MAGNETIC_L.HDL.C.txt.sumstats.gz	http://www.computationalmedicine.fi/data#NMR_GWAS	Total cholesterol in large HDL	MAGNETIC	Caucasian	Both gender	Public	21558	12078471	27005778	Metabolites	Lipoprotein related	2016	<1.034	2	0.1364	0.0323	4.22291	1.0255	1.0509	0.9945	SNPs from the MHC (chr6 26M-34M) region were removed for this trait
Summary_statistics_MAGNETIC_L.HDL.CE.txt.sumstats.gz	http://www.computationalmedicine.fi/data#NMR_GWAS	Cholesterol esters in large HDL	MAGNETIC	Caucasian	Both gender	Public	19273	11417510	27005778	Metabolites	Lipoprotein related	2016	<1.034	2	0.1583	0.0348	4.54885	1.0255	1.0479	0.9888	SNPs from the MHC (chr6 26M-34M) region were removed for this trait
Summary_statistics_MAGNETIC_L.HDL.FC.txt.sumstats.gz	http://www.computationalmedicine.fi/data#NMR_GWAS	Free cholesterol in large HDL	MAGNETIC	Caucasian	Both gender	Public	21559	11871461	27005778	Metabolites	Lipoprotein related	2016	<1.034	2	0.1347	0.0324	4.15741	1.0285	1.0535	0.9974	SNPs from the MHC (chr6 26M-34M) region were removed for this trait
Summary_statistics_MAGNETIC_L.HDL.L.txt.sumstats.gz	http://www.computationalmedicine.fi/data#NMR_GWAS	Total lipids in large HDL	MAGNETIC	Caucasian	Both gender	Public	19273	11820640	27005778	Metabolites	Lipoprotein related	2016	<1.034	2	0.1668	0.0361	4.6205	1.0225	1.0506	0.9883	SNPs from the MHC (chr6 26M-34M) region were removed for this trait
Summary_statistics_MAGNETIC_L.HDL.P.txt.sumstats.gz	http://www.computationalmedicine.fi/data#NMR_GWAS	Concentration of large HDL particles	MAGNETIC	Caucasian	Both gender	Public	19273	12078191	27005778	Metabolites	Lipoprotein related	2016	<1.034	2	0.1693	0.0363	4.66391	1.0225	1.0501	0.9871	SNPs from the MHC (chr6 26M-34M) region were removed for this trait
Summary_statistics_MAGNETIC_L.HDL.PL.txt.sumstats.gz	http://www.computationalmedicine.fi/data#NMR_GWAS	Phospholipids in large HDL	MAGNETIC	Caucasian	Both gender	Public	19273	11820655	27005778	Metabolites	Lipoprotein related	2016	<1.034	2	0.1595	0.0342	4.66374	1.0195	1.0472	0.9874	SNPs from the MHC (chr6 26M-34M) region were removed for this trait
Summary_statistics_MAGNETIC_L.LDL.C.txt.sumstats.gz	http://www.computationalmedicine.fi/data#NMR_GWAS	Total cholesterol in large LDL	MAGNETIC	Caucasian	Both gender	Public	21552	11861714	27005778	Metabolites	Lipoprotein related	2016	<1.034	2	0.1099	0.0268	4.10075	1.0225	1.0435	0.9964	SNPs from the MHC (chr6 26M-34M) region were removed for this trait
Summary_statistics_MAGNETIC_L.LDL.CE.txt.sumstats.gz	http://www.computationalmedicine.fi/data#NMR_GWAS	Cholesterol esters in large LDL	MAGNETIC	Caucasian	Both gender	Public	19273	11869426	27005778	Metabolites	Lipoprotein related	2016	<1.034	2	0.1226	0.0314	3.90446	1.0225	1.0423	0.9951	Caution: The low Z _H2 score indicates that using these data may yield unreliable estimates of the genetic correlation including those where rG > 1 or rG < - 1 ; SNPs from the MHC (chr6 26M-34M) region were removed for this trait
Summary_statistics_MAGNETIC_L.LDL.FC.txt.sumstats.gz	http://www.computationalmedicine.fi/data#NMR_GWAS	Free cholesterol in large LDL	MAGNETIC	Caucasian	Both gender	Public	21555	11820655	27005778	Metabolites	Lipoprotein related	2016	<1.034	2	0.1126	0.0267	4.21723	1.0225	1.0451	0.9969	SNPs from the MHC (chr6 26M-34M) region were removed for this trait
Summary_statistics_MAGNETIC_L.LDL.L.txt.sumstats.gz	http://www.computationalmedicine.fi/data#NMR_GWAS	Total lipids in large LDL	MAGNETIC	Caucasian	Both gender	Public	19273	11820655	27005778	Metabolites	Lipoprotein related	2016	<1.034	2	0.1225	0.0315	3.88889	1.0225	1.0441	0.997	Caution: The low Z _H2 score indicates that using these data may yield unreliable estimates of the genetic correlation including those where rG > 1 or rG < - 1 ; SNPs from the MHC (chr6 26M-34M) region were removed for this trait
Summary_statistics_MAGNETIC_L.LDL.P.txt.sumstats.gz	http://www.computationalmedicine.fi/data#NMR_GWAS	Concentration of large LDL particles	MAGNETIC	Caucasian	Both gender	Public	19273	11814787	27005778	Metabolites	Lipoprotein related	2016	<1.034	2	0.1203	0.0315	3.81905	1.0225	1.0455	0.9994	Caution: The low Z _H2 score indicates that using these data may yield unreliable estimates of the genetic correlation including those where rG > 1 or rG < - 1 ; SNPs from the MHC (chr6 26M-34M) region were removed for this trait
Summary_statistics_MAGNETIC_L.LDL.PL.txt.sumstats.gz	http://www.computationalmedicine.fi/data#NMR_GWAS	Phospholipids in large LDL	MAGNETIC	Caucasian	Both gender	Public	21550	11820655	27005778	Metabolites	Lipoprotein related	2016	<1.034	2	0.1038	0.026	3.99231	1.0225	1.0446	1.0004	Caution: The low Z _H2 score indicates that using these data may yield unreliable estimates of the genetic correlation including those where rG > 1 or rG < - 1 ; SNPs from the MHC (chr6 26M-34M) region were removed for this trait
Summary_statistics_MAGNETIC_L.VLDL.C.txt.sumstats.gz	http://www.computationalmedicine.fi/data#NMR_GWAS	Total cholesterol in large VLDL	MAGNETIC	Caucasian	Both gender	Public	21235	11871461	27005778	Metabolites	Lipoprotein related	2016	<1.034	2	0.1115	0.0267	4.17603	1.0255	1.0393	0.9937	SNPs from the MHC (chr6 26M-34M) region were removed for this trait
Summary_statistics_MAGNETIC_L.VLDL.CE.txt.sumstats.gz	http://www.computationalmedicine.fi/data#NMR_GWAS	Cholesterol esters in large VLDL	MAGNETIC	Caucasian	Both gender	Public	18960	11871425	27005778	Metabolites	Lipoprotein related	2016	<1.034	2	0.1596	0.0322	4.95652	1.0255	1.0387	0.9794	SNPs from the MHC (chr6 26M-34M) region were removed for this trait
Summary_statistics_MAGNETIC_L.VLDL.FC.txt.sumstats.gz	http://www.computationalmedicine.fi/data#NMR_GWAS	Free cholesterol in large VLDL	MAGNETIC	Caucasian	Both gender	Public	21238	11820652	27005778	Metabolites	Lipoprotein related	2016	<1.034	2	0.1137	0.0265	4.29057	1.0255	1.0397	0.9924	SNPs from the MHC (chr6 26M-34M) region were removed for this trait
Summary_statistics_MAGNETIC_L.VLDL.L.txt.sumstats.gz	http://www.computationalmedicine.fi/data#NMR_GWAS	Total lipids in large VLDL	MAGNETIC	Caucasian	Both gender	Public	18960	11871461	27005778	Metabolites	Lipoprotein related	2016	<1.034	2	0.1349	0.029	4.65172	1.0225	1.0365	0.9868	SNPs from the MHC (chr6 26M-34M) region were removed for this trait
Summary_statistics_MAGNETIC_L.VLDL.P.txt.sumstats.gz	http://www.computationalmedicine.fi/data#NMR_GWAS	Concentration of large VLDL particles	MAGNETIC	Caucasian	Both gender	Public	18960	11820653	27005778	Metabolites	Lipoprotein related	2016	<1.034	2	0.1222	0.0318	3.84277	1.0135	1.0231	0.9775	Caution: The low Z _H2 score indicates that using these data may yield unreliable estimates of the genetic correlation including those where rG > 1 or rG < - 1 ; SNPs from the MHC (chr6 26M-34M) region were removed for this trait
Summary_statistics_MAGNETIC_L.VLDL.PL.txt.sumstats.gz	http://www.computationalmedicine.fi/data#NMR_GWAS	Phospholipids in large VLDL	MAGNETIC	Caucasian	Both gender	Public	21239	11697414	27005778	Metabolites	Lipoprotein related	2016	<1.034	2	0.1079	0.0274	3.93796	1.0255	1.0372	0.9928	Caution: The low Z _H2 score indicates that using these data may yield unreliable estimates of the genetic correlation including those where rG > 1 or rG < - 1 ; SNPs from the MHC (chr6 26M-34M) region were removed for this trait
Summary_statistics_MAGNETIC_L.VLDL.TG.txt.sumstats.gz	http://www.computationalmedicine.fi/data#NMR_GWAS	Triglycerides in large VLDL	MAGNETIC	Caucasian	Both gender	Public	21239	11738380	27005778	Metabolites	Lipoprotein related	2016	<1.034	2	0.1051	0.0269	3.90706	1.0255	1.0347	0.9915	Caution: The low Z _H2 score indicates that using these data may yield unreliable estimates of the genetic correlation including those where rG > 1 or rG < - 1 ; SNPs from the MHC (chr6 26M-34M) region were removed for this trait
Summary_statistics_MAGNETIC_LA.txt.sumstats.gz	http://www.computationalmedicine.fi/data#NMR_GWAS	18:2, linoleic acid (LA)	MAGNETIC	Caucasian	Both gender	Public	13527	11766529	27005778	Metabolites	Lipoprotein related	2016	<1.034	2	0.1311	0.0418	3.13636	1.0165	1.0375	1.0024	Caution: The low Z _H2 score indicates that using these data may yield unreliable estimates of the genetic correlation including those where rG > 1 or rG < - 1 ; SNPs from the MHC (chr6 26M-34M) region were removed for this trait
Summary_statistics_MAGNETIC_LDL.C.txt.sumstats.gz	http://www.computationalmedicine.fi/data#NMR_GWAS	Total cholesterol in LDL	MAGNETIC	Caucasian	Both gender	Public	21559	11722347	27005778	Metabolites	Lipoprotein related	2016	<1.034	2	0.1137	0.0289	3.93426	1.0195	1.0441	0.9949	Caution: The low Z _H2 score indicates that using these data may yield unreliable estimates of the genetic correlation including those where rG > 1 or rG < - 1 ; SNPs from the MHC (chr6 26M-34M) region were removed for this trait
Summary_statistics_MAGNETIC_LDL.D.txt.sumstats.gz	http://www.computationalmedicine.fi/data#NMR_GWAS	Mean diameter for LDL particles	MAGNETIC	Caucasian	Both gender	Public	19273	11708802	27005778	Metabolites	Lipoprotein related	2016	<1.034	2	0.0619	0.0271	2.28413	1.0046	1.0186	0.9954	Caution: The low Z _H2 score indicates that using these data may yield unreliable estimates of the genetic correlation including those where rG > 1 or rG < - 1 ; SNPs from the MHC (chr6 26M-34M) region were removed for this trait
Summary_statistics_MAGNETIC_Leu.txt.sumstats.gz	http://www.computationalmedicine.fi/data#NMR_GWAS	Leucine	MAGNETIC	Caucasian	Both gender	Public	24728	11753671	27005778	Metabolites	Amino acids and other metabolites	2016	<1.034	2	0.0481	0.021	2.29048	1.0315	1.0308	1.0078	Caution: The low Z _H2 score indicates that using these data may yield unreliable estimates of the genetic correlation including those where rG > 1 or rG < - 1 ; SNPs from the MHC (chr6 26M-34M) region were removed for this trait
Summary_statistics_MAGNETIC_M.HDL.C.txt.sumstats.gz	http://www.computationalmedicine.fi/data#NMR_GWAS	Total cholesterol in medium HDL	MAGNETIC	Caucasian	Both gender	Public	21558	11807639	27005778	Metabolites	Lipoprotein related	2016	<1.034	2	0.0629	0.0242	2.59917	1.0135	1.0225	0.9955	Caution: The low Z _H2 score indicates that using these data may yield unreliable estimates of the genetic correlation including those where rG > 1 or rG < - 1 ; SNPs from the MHC (chr6 26M-34M) region were removed for this trait
Summary_statistics_MAGNETIC_M.HDL.CE.txt.sumstats.gz	http://www.computationalmedicine.fi/data#NMR_GWAS	Cholesterol esters in medium HDL	MAGNETIC	Caucasian	Both gender	Public	19273	11864118	27005778	Metabolites	Lipoprotein related	2016	<1.034	2	0.0639	0.028	2.28214	1.0135	1.0216	0.9971	Caution: The low Z _H2 score indicates that using these data may yield unreliable estimates of the genetic correlation including those where rG > 1 or rG < - 1 ; SNPs from the MHC (chr6 26M-34M) region were removed for this trait
Summary_statistics_MAGNETIC_M.HDL.FC.txt.sumstats.gz	http://www.computationalmedicine.fi/data#NMR_GWAS	Free cholesterol in medium HDL	MAGNETIC	Caucasian	Both gender	Public	21559	11869673	27005778	Metabolites	Lipoprotein related	2016	<1.034	2	0.0737	0.0226	3.26106	1.0135	1.0266	0.9951	Caution: The low Z _H2 score indicates that using these data may yield unreliable estimates of the genetic correlation including those where rG > 1 or rG < - 1 ; SNPs from the MHC (chr6 26M-34M) region were removed for this trait
Summary_statistics_MAGNETIC_M.HDL.L.txt.sumstats.gz	http://www.computationalmedicine.fi/data#NMR_GWAS	Total lipids in medium HDL	MAGNETIC	Caucasian	Both gender	Public	19273	11820655	27005778	Metabolites	Lipoprotein related	2016	<1.034	2	0.0654	0.0261	2.50575	1.0135	1.02	0.9948	Caution: The low Z _H2 score indicates that using these data may yield unreliable estimates of the genetic correlation including those where rG > 1 or rG < - 1 ; SNPs from the MHC (chr6 26M-34M) region were removed for this trait
Summary_statistics_MAGNETIC_M.HDL.P.txt.sumstats.gz	http://www.computationalmedicine.fi/data#NMR_GWAS	Concentration of medium HDL particles	MAGNETIC	Caucasian	Both gender	Public	19273	11871422	27005778	Metabolites	Lipoprotein related	2016	<1.034	2	0.068	0.026	2.61538	1.0135	1.0198	0.9937	Caution: The low Z _H2 score indicates that using these data may yield unreliable estimates of the genetic correlation including those where rG > 1 or rG < - 1 ; SNPs from the MHC (chr6 26M-34M) region were removed for this trait
Summary_statistics_MAGNETIC_M.HDL.PL.txt.sumstats.gz	http://www.computationalmedicine.fi/data#NMR_GWAS	Phospholipids in medium HDL	MAGNETIC	Caucasian	Both gender	Public	21558	11820655	27005778	Metabolites	Lipoprotein related	2016	<1.034	2	0.0717	0.0231	3.1039	1.0165	1.0241	0.9933	Caution: The low Z _H2 score indicates that using these data may yield unreliable estimates of the genetic correlation including those where rG > 1 or rG < - 1 ; SNPs from the MHC (chr6 26M-34M) region were removed for this trait
Summary_statistics_MAGNETIC_M.LDL.C.txt.sumstats.gz	http://www.computationalmedicine.fi/data#NMR_GWAS	Total cholesterol in medium LDL	MAGNETIC	Caucasian	Both gender	Public	21559	11820631	27005778	Metabolites	Lipoprotein related	2016	<1.034	2	0.11	0.0275	4	1.0255	1.0433	0.9957	SNPs from the MHC (chr6 26M-34M) region were removed for this trait
Summary_statistics_MAGNETIC_M.LDL.CE.txt.sumstats.gz	http://www.computationalmedicine.fi/data#NMR_GWAS	Cholesterol esters in medium LDL	MAGNETIC	Caucasian	Both gender	Public	19273	11862863	27005778	Metabolites	Lipoprotein related	2016	<1.034	2	0.1213	0.0311	3.90032	1.0225	1.0417	0.9948	Caution: The low Z _H2 score indicates that using these data may yield unreliable estimates of the genetic correlation including those where rG > 1 or rG < - 1 ; SNPs from the MHC (chr6 26M-34M) region were removed for this trait
Summary_statistics_MAGNETIC_M.LDL.L.txt.sumstats.gz	http://www.computationalmedicine.fi/data#NMR_GWAS	Total lipids in medium LDL	MAGNETIC	Caucasian	Both gender	Public	19273	11818458	27005778	Metabolites	Lipoprotein related	2016	<1.034	2	0.1216	0.0307	3.96091	1.0195	1.0419	0.995	Caution: The low Z _H2 score indicates that using these data may yield unreliable estimates of the genetic correlation including those where rG > 1 or rG < - 1 ; SNPs from the MHC (chr6 26M-34M) region were removed for this trait
Summary_statistics_MAGNETIC_M.LDL.P.txt.sumstats.gz	http://www.computationalmedicine.fi/data#NMR_GWAS	Concentration of medium LDL particles	MAGNETIC	Caucasian	Both gender	Public	19273	11871461	27005778	Metabolites	Lipoprotein related	2016	<1.034	2	0.1172	0.0313	3.74441	1.0195	1.043	0.9977	Caution: The low Z _H2 score indicates that using these data may yield unreliable estimates of the genetic correlation including those where rG > 1 or rG < - 1 ; SNPs from the MHC (chr6 26M-34M) region were removed for this trait
Summary_statistics_MAGNETIC_M.LDL.PL.txt.sumstats.gz	http://www.computationalmedicine.fi/data#NMR_GWAS	Phospholipids in medium LDL	MAGNETIC	Caucasian	Both gender	Public	21558	11818918	27005778	Metabolites	Lipoprotein related	2016	<1.034	2	0.1056	0.0271	3.89668	1.0225	1.0405	0.9948	Caution: The low Z _H2 score indicates that using these data may yield unreliable estimates of the genetic correlation including those where rG > 1 or rG < - 1 ; SNPs from the MHC (chr6 26M-34M) region were removed for this trait
Summary_statistics_MAGNETIC_M.VLDL.C.txt.sumstats.gz	http://www.computationalmedicine.fi/data#NMR_GWAS	Total cholesterol in medium VLDL	MAGNETIC	Caucasian	Both gender	Public	21551	11417715	27005778	Metabolites	Lipoprotein related	2016	<1.034	2	0.118	0.0309	3.81877	1.0195	1.0451	0.995	Caution: The low Z _H2 score indicates that using these data may yield unreliable estimates of the genetic correlation including those where rG > 1 or rG < - 1 ; SNPs from the MHC (chr6 26M-34M) region were removed for this trait
Summary_statistics_MAGNETIC_M.VLDL.CE.txt.sumstats.gz	http://www.computationalmedicine.fi/data#NMR_GWAS	Cholesterol esters in medium VLDL	MAGNETIC	Caucasian	Both gender	Public	19273	11820655	27005778	Metabolites	Lipoprotein related	2016	<1.034	2	0.1493	0.0346	4.31503	1.0165	1.0441	0.9871	SNPs from the MHC (chr6 26M-34M) region were removed for this trait
Summary_statistics_MAGNETIC_M.VLDL.FC.txt.sumstats.gz	http://www.computationalmedicine.fi/data#NMR_GWAS	Free cholesterol in medium VLDL	MAGNETIC	Caucasian	Both gender	Public	21240	11871461	27005778	Metabolites	Lipoprotein related	2016	<1.034	2	0.1019	0.0293	3.47782	1.0195	1.0419	0.9994	Caution: The low Z _H2 score indicates that using these data may yield unreliable estimates of the genetic correlation including those where rG > 1 or rG < - 1 ; SNPs from the MHC (chr6 26M-34M) region were removed for this trait
Summary_statistics_MAGNETIC_M.VLDL.L.txt.sumstats.gz	http://www.computationalmedicine.fi/data#NMR_GWAS	Total lipids in medium VLDL	MAGNETIC	Caucasian	Both gender	Public	19273	11766527	27005778	Metabolites	Lipoprotein related	2016	<1.034	2	0.1329	0.0322	4.12733	1.0195	1.0388	0.9884	SNPs from the MHC (chr6 26M-34M) region were removed for this trait
Summary_statistics_MAGNETIC_M.VLDL.P.txt.sumstats.gz	http://www.computationalmedicine.fi/data#NMR_GWAS	Concentration of medium VLDL particles	MAGNETIC	Caucasian	Both gender	Public	19273	11820655	27005778	Metabolites	Lipoprotein related	2016	<1.034	2	0.1413	0.0334	4.23054	1.0165	1.0372	0.9837	SNPs from the MHC (chr6 26M-34M) region were removed for this trait
Summary_statistics_MAGNETIC_M.VLDL.PL.txt.sumstats.gz	http://www.computationalmedicine.fi/data#NMR_GWAS	Phospholipids in medium VLDL	MAGNETIC	Caucasian	Both gender	Public	21240	11766530	27005778	Metabolites	Lipoprotein related	2016	<1.034	2	0.1026	0.0291	3.52577	1.0195	1.0427	1	Caution: The low Z _H2 score indicates that using these data may yield unreliable estimates of the genetic correlation including those where rG > 1 or rG < - 1 ; SNPs from the MHC (chr6 26M-34M) region were removed for this trait
Summary_statistics_MAGNETIC_M.VLDL.TG.txt.sumstats.gz	http://www.computationalmedicine.fi/data#NMR_GWAS	Triglycerides in medium VLDL	MAGNETIC	Caucasian	Both gender	Public	21241	11819006	27005778	Metabolites	Lipoprotein related	2016	<1.034	2	0.0891	0.0281	3.17082	1.0195	1.0388	1.002	Caution: The low Z _H2 score indicates that using these data may yield unreliable estimates of the genetic correlation including those where rG > 1 or rG < - 1 ; SNPs from the MHC (chr6 26M-34M) region were removed for this trait
Summary_statistics_MAGNETIC_MUFA.txt.sumstats.gz	http://www.computationalmedicine.fi/data#NMR_GWAS	Mono-unsaturated fatty acids	MAGNETIC	Caucasian	Both gender	Public	13535	11766530	27005778	Metabolites	Fatty acids	2016	<1.034	2	0.1048	0.041	2.5561	1.0075	1.0159	0.9883	Caution: The low Z _H2 score indicates that using these data may yield unreliable estimates of the genetic correlation including those where rG > 1 or rG < - 1 ; SNPs from the MHC (chr6 26M-34M) region were removed for this trait
Summary_statistics_MAGNETIC_Phe.txt.sumstats.gz	http://www.computationalmedicine.fi/data#NMR_GWAS	Phenylalanine	MAGNETIC	Caucasian	Both gender	Public	22663	12042964	27005778	Metabolites	Amino acids and other metabolites	2016	<1.034	2	0.0557	0.022	2.53182	1.0255	1.029	1.0042	Caution: The low Z _H2 score indicates that using these data may yield unreliable estimates of the genetic correlation including those where rG > 1 or rG < - 1 ; SNPs from the MHC (chr6 26M-34M) region were removed for this trait
Summary_statistics_MAGNETIC_S.HDL.L.txt.sumstats.gz	http://www.computationalmedicine.fi/data#NMR_GWAS	Total lipids in small HDL	MAGNETIC	Caucasian	Both gender	Public	19273	11855845	27005778	Metabolites	Lipoprotein related	2016	<1.034	2	0.0592	0.0265	2.23396	1.0255	1.0227	1.0007	Caution: The low Z _H2 score indicates that using these data may yield unreliable estimates of the genetic correlation including those where rG > 1 or rG < - 1 ; SNPs from the MHC (chr6 26M-34M) region were removed for this trait
Summary_statistics_MAGNETIC_S.HDL.TG.txt.sumstats.gz	http://www.computationalmedicine.fi/data#NMR_GWAS	Triglycerides in small HDL	MAGNETIC	Caucasian	Both gender	Public	21558	11805157	27005778	Metabolites	Lipoprotein related	2016	<1.034	2	0.0703	0.0251	2.8008	1.0165	1.0266	0.997	Caution: The low Z _H2 score indicates that using these data may yield unreliable estimates of the genetic correlation including those where rG > 1 or rG < - 1 ; SNPs from the MHC (chr6 26M-34M) region were removed for this trait
Summary_statistics_MAGNETIC_S.LDL.C.txt.sumstats.gz	http://www.computationalmedicine.fi/data#NMR_GWAS	Total cholesterol in small LDL	MAGNETIC	Caucasian	Both gender	Public	21556	11820655	27005778	Metabolites	Lipoprotein related	2016	<1.034	2	0.1014	0.0293	3.46075	1.0165	1.0471	1.0031	Caution: The low Z _H2 score indicates that using these data may yield unreliable estimates of the genetic correlation including those where rG > 1 or rG < - 1 ; SNPs from the MHC (chr6 26M-34M) region were removed for this trait
Summary_statistics_MAGNETIC_S.LDL.L.txt.sumstats.gz	http://www.computationalmedicine.fi/data#NMR_GWAS	Total lipids in small LDL	MAGNETIC	Caucasian	Both gender	Public	19273	11871440	27005778	Metabolites	Lipoprotein related	2016	<1.034	2	0.1166	0.0315	3.70159	1.0165	1.042	0.9969	Caution: The low Z _H2 score indicates that using these data may yield unreliable estimates of the genetic correlation including those where rG > 1 or rG < - 1 ; SNPs from the MHC (chr6 26M-34M) region were removed for this trait
Summary_statistics_MAGNETIC_S.LDL.P.txt.sumstats.gz	http://www.computationalmedicine.fi/data#NMR_GWAS	Concentration of small LDL particles	MAGNETIC	Caucasian	Both gender	Public	19273	11871461	27005778	Metabolites	Lipoprotein related	2016	<1.034	2	0.1188	0.0324	3.66667	1.0195	1.044	0.998	Caution: The low Z _H2 score indicates that using these data may yield unreliable estimates of the genetic correlation including those where rG > 1 or rG < - 1 ; SNPs from the MHC (chr6 26M-34M) region were removed for this trait
Summary_statistics_MAGNETIC_S.VLDL.C.txt.sumstats.gz	http://www.computationalmedicine.fi/data#NMR_GWAS	Total cholesterol in small VLDL	MAGNETIC	Caucasian	Both gender	Public	21557	11820193	27005778	Metabolites	Lipoprotein related	2016	<1.034	2	0.0984	0.0299	3.29097	1.0225	1.0433	1.0023	Caution: The low Z _H2 score indicates that using these data may yield unreliable estimates of the genetic correlation including those where rG > 1 or rG < - 1 ; SNPs from the MHC (chr6 26M-34M) region were removed for this trait
Summary_statistics_MAGNETIC_S.VLDL.FC.txt.sumstats.gz	http://www.computationalmedicine.fi/data#NMR_GWAS	Free cholesterol in small VLDL	MAGNETIC	Caucasian	Both gender	Public	21559	11820655	27005778	Metabolites	Lipoprotein related	2016	<1.034	2	0.1154	0.0312	3.69872	1.0285	1.0469	0.9985	Caution: The low Z _H2 score indicates that using these data may yield unreliable estimates of the genetic correlation including those where rG > 1 or rG < - 1 ; SNPs from the MHC (chr6 26M-34M) region were removed for this trait
Summary_statistics_MAGNETIC_S.VLDL.L.txt.sumstats.gz	http://www.computationalmedicine.fi/data#NMR_GWAS	Total lipids in small VLDL	MAGNETIC	Caucasian	Both gender	Public	19273	11417530	27005778	Metabolites	Lipoprotein related	2016	<1.034	2	0.1438	0.0347	4.14409	1.0255	1.047	0.9921	SNPs from the MHC (chr6 26M-34M) region were removed for this trait
Summary_statistics_MAGNETIC_S.VLDL.P.txt.sumstats.gz	http://www.computationalmedicine.fi/data#NMR_GWAS	Concentration of small VLDL particles	MAGNETIC	Caucasian	Both gender	Public	19273	11856411	27005778	Metabolites	Lipoprotein related	2016	<1.034	2	0.1475	0.0345	4.27536	1.0255	1.0478	0.9912	SNPs from the MHC (chr6 26M-34M) region were removed for this trait
Summary_statistics_MAGNETIC_S.VLDL.PL.txt.sumstats.gz	http://www.computationalmedicine.fi/data#NMR_GWAS	Phospholipids in small VLDL	MAGNETIC	Caucasian	Both gender	Public	21551	11850620	27005778	Metabolites	Lipoprotein related	2016	<1.034	2	0.1154	0.032	3.60625	1.0285	1.0479	0.9989	Caution: The low Z _H2 score indicates that using these data may yield unreliable estimates of the genetic correlation including those where rG > 1 or rG < - 1 ; SNPs from the MHC (chr6 26M-34M) region were removed for this trait
Summary_statistics_MAGNETIC_S.VLDL.TG.txt.sumstats.gz	http://www.computationalmedicine.fi/data#NMR_GWAS	Triglycerides in small VLDL	MAGNETIC	Caucasian	Both gender	Public	21558	11817034	27005778	Metabolites	Lipoprotein related	2016	<1.034	2	0.1165	0.0324	3.59568	1.0255	1.0451	0.9955	Caution: The low Z _H2 score indicates that using these data may yield unreliable estimates of the genetic correlation including those where rG > 1 or rG < - 1 ; SNPs from the MHC (chr6 26M-34M) region were removed for this trait
Summary_statistics_MAGNETIC_Serum.C.txt.sumstats.gz	http://www.computationalmedicine.fi/data#NMR_GWAS	Serum total cholesterol	MAGNETIC	Caucasian	Both gender	Public	21491	11866342	27005778	Metabolites	Lipoprotein related	2016	<1.034	2	0.0897	0.0308	2.91234	1.0225	1.0492	1.0119	Caution: The low Z _H2 score indicates that using these data may yield unreliable estimates of the genetic correlation including those where rG > 1 or rG < - 1 ; SNPs from the MHC (chr6 26M-34M) region were removed for this trait
Summary_statistics_MAGNETIC_Serum.TG.txt.sumstats.gz	http://www.computationalmedicine.fi/data#NMR_GWAS	Serum total triglycerides	MAGNETIC	Caucasian	Both gender	Public	21545	11820641	27005778	Metabolites	Lipoprotein related	2016	<1.034	2	0.1161	0.0306	3.79412	1.0195	1.0453	0.9958	Caution: The low Z _H2 score indicates that using these data may yield unreliable estimates of the genetic correlation including those where rG > 1 or rG < - 1 ; SNPs from the MHC (chr6 26M-34M) region were removed for this trait
Summary_statistics_MAGNETIC_Tyr.txt.sumstats.gz	http://www.computationalmedicine.fi/data#NMR_GWAS	Tyrosine	MAGNETIC	Caucasian	Both gender	Public	24925	12090785	27005778	Metabolites	Amino acids and other metabolites	2016	<1.034	2	0.069	0.024	2.875	1.0285	1.0351	1.0017	Caution: The low Z _H2 score indicates that using these data may yield unreliable estimates of the genetic correlation including those where rG > 1 or rG < - 1 ; SNPs from the MHC (chr6 26M-34M) region were removed for this trait
Summary_statistics_MAGNETIC_Val.txt.sumstats.gz	http://www.computationalmedicine.fi/data#NMR_GWAS	Valine	MAGNETIC	Caucasian	Both gender	Public	24900	12092490	27005778	Metabolites	Amino acids and other metabolites	2016	<1.034	2	0.0639	0.02	3.195	1.0405	1.0445	1.0141	Caution: The low Z _H2 score indicates that using these data may yield unreliable estimates of the genetic correlation including those where rG > 1 or rG < - 1 ; SNPs from the MHC (chr6 26M-34M) region were removed for this trait
Summary_statistics_MAGNETIC_VLDL.D.txt.sumstats.gz	http://www.computationalmedicine.fi/data#NMR_GWAS	Mean diameter for VLDL particles	MAGNETIC	Caucasian	Both gender	Public	19273	11820646	27005778	Metabolites	Lipoprotein related	2016	<1.034	2	0.1368	0.0327	4.18349	1.0225	1.0407	0.9894	SNPs from the MHC (chr6 26M-34M) region were removed for this trait
Summary_statistics_MAGNETIC_XL.HDL.C.txt.sumstats.gz	http://www.computationalmedicine.fi/data#NMR_GWAS	Total cholesterol in very large HDL	MAGNETIC	Caucasian	Both gender	Public	21540	11806428	27005778	Metabolites	Lipoprotein related	2016	<1.034	2	0.0521	0.0251	2.0757	1.0075	1.0277	1.0057	Caution: The low Z _H2 score indicates that using these data may yield unreliable estimates of the genetic correlation including those where rG > 1 or rG < - 1 ; SNPs from the MHC (chr6 26M-34M) region were removed for this trait
Summary_statistics_MAGNETIC_XL.HDL.FC.txt.sumstats.gz	http://www.computationalmedicine.fi/data#NMR_GWAS	Free cholesterol in very large HDL	MAGNETIC	Caucasian	Both gender	Public	21542	11871391	27005778	Metabolites	Lipoprotein related	2016	<1.034	2	0.0755	0.0309	2.44337	1.0075	1.0349	1.0036	Caution: The low Z _H2 score indicates that using these data may yield unreliable estimates of the genetic correlation including those where rG > 1 or rG < - 1 ; SNPs from the MHC (chr6 26M-34M) region were removed for this trait
Summary_statistics_MAGNETIC_XL.HDL.L.txt.sumstats.gz	http://www.computationalmedicine.fi/data#NMR_GWAS	Total lipids in very large HDL	MAGNETIC	Caucasian	Both gender	Public	19273	11798042	27005778	Metabolites	Lipoprotein related	2016	<1.034	2	0.0925	0.0351	2.63533	1.0105	1.0381	1.0049	Caution: The low Z _H2 score indicates that using these data may yield unreliable estimates of the genetic correlation including those where rG > 1 or rG < - 1 ; SNPs from the MHC (chr6 26M-34M) region were removed for this trait
Summary_statistics_MAGNETIC_XL.HDL.P.txt.sumstats.gz	http://www.computationalmedicine.fi/data#NMR_GWAS	Concentration of very large HDL particles	MAGNETIC	Caucasian	Both gender	Public	19273	11820655	27005778	Metabolites	Lipoprotein related	2016	<1.034	2	0.0959	0.0346	2.77168	1.0046	1.027	0.9913	Caution: The low Z _H2 score indicates that using these data may yield unreliable estimates of the genetic correlation including those where rG > 1 or rG < - 1 ; SNPs from the MHC (chr6 26M-34M) region were removed for this trait
Summary_statistics_MAGNETIC_XL.HDL.PL.txt.sumstats.gz	http://www.computationalmedicine.fi/data#NMR_GWAS	Phospholipids in very large HDL	MAGNETIC	Caucasian	Both gender	Public	19273	11820632	27005778	Metabolites	Lipoprotein related	2016	<1.034	2	0.132	0.0405	3.25926	1.0165	1.0425	0.9939	Caution: The low Z _H2 score indicates that using these data may yield unreliable estimates of the genetic correlation including those where rG > 1 or rG < - 1 ; SNPs from the MHC (chr6 26M-34M) region were removed for this trait
Summary_statistics_MAGNETIC_XL.HDL.TG.txt.sumstats.gz	http://www.computationalmedicine.fi/data#NMR_GWAS	Triglycerides in very large HDL	MAGNETIC	Caucasian	Both gender	Public	21536	11871386	27005778	Metabolites	Lipoprotein related	2016	<1.034	2	0.1325	0.0562	2.35765	1.0165	1.0508	0.9964	Caution: The low Z _H2 score indicates that using these data may yield unreliable estimates of the genetic correlation including those where rG > 1 or rG < - 1 ; SNPs from the MHC (chr6 26M-34M) region were removed for this trait
Summary_statistics_MAGNETIC_XL.VLDL.L.txt.sumstats.gz	http://www.computationalmedicine.fi/data#NMR_GWAS	Total lipids in very large VLDL	MAGNETIC	Caucasian	Both gender	Public	19273	11808241	27005778	Metabolites	Lipoprotein related	2016	<1.034	2	0.1321	0.0284	4.65141	1.0255	1.0294	0.98	SNPs from the MHC (chr6 26M-34M) region were removed for this trait
Summary_statistics_MAGNETIC_XL.VLDL.P.txt.sumstats.gz	http://www.computationalmedicine.fi/data#NMR_GWAS	Concentration of very large VLDL particles	MAGNETIC	Caucasian	Both gender	Public	18960	11759843	27005778	Metabolites	Lipoprotein related	2016	<1.034	2	0.1194	0.0282	4.23404	1.0225	1.0298	0.9854	SNPs from the MHC (chr6 26M-34M) region were removed for this trait
Summary_statistics_MAGNETIC_XL.VLDL.PL.txt.sumstats.gz	http://www.computationalmedicine.fi/data#NMR_GWAS	Phospholipids in very large VLDL	MAGNETIC	Caucasian	Both gender	Public	21237	11382413	27005778	Metabolites	Lipoprotein related	2016	<1.034	2	0.1005	0.0257	3.91051	1.0225	1.0297	0.9879	Caution: The low Z _H2 score indicates that using these data may yield unreliable estimates of the genetic correlation including those where rG > 1 or rG < - 1 ; SNPs from the MHC (chr6 26M-34M) region were removed for this trait
Summary_statistics_MAGNETIC_XL.VLDL.TG.txt.sumstats.gz	http://www.computationalmedicine.fi/data#NMR_GWAS	Triglycerides in very large VLDL	MAGNETIC	Caucasian	Both gender	Public	21548	11814232	27005778	Metabolites	Lipoprotein related	2016	<1.034	2	0.1099	0.0268	4.10075	1.0255	1.0296	0.9848	SNPs from the MHC (chr6 26M-34M) region were removed for this trait
Summary_statistics_MAGNETIC_XS.VLDL.L.txt.sumstats.gz	http://www.computationalmedicine.fi/data#NMR_GWAS	Total lipids in very small VLDL	MAGNETIC	Caucasian	Both gender	Public	19273	11820654	27005778	Metabolites	Lipoprotein related	2016	<1.034	2	0.1234	0.0324	3.80864	1.0255	1.0501	1.004	Caution: The low Z _H2 score indicates that using these data may yield unreliable estimates of the genetic correlation including those where rG > 1 or rG < - 1 ; SNPs from the MHC (chr6 26M-34M) region were removed for this trait
Summary_statistics_MAGNETIC_XS.VLDL.P.txt.sumstats.gz	http://www.computationalmedicine.fi/data#NMR_GWAS	Concentration of very small VLDL particles	MAGNETIC	Caucasian	Both gender	Public	19273	11813718	27005778	Metabolites	Lipoprotein related	2016	<1.034	2	0.1316	0.0336	3.91667	1.0255	1.0484	1.0001	Caution: The low Z _H2 score indicates that using these data may yield unreliable estimates of the genetic correlation including those where rG > 1 or rG < - 1 ; SNPs from the MHC (chr6 26M-34M) region were removed for this trait
Summary_statistics_MAGNETIC_XS.VLDL.PL.txt.sumstats.gz	http://www.computationalmedicine.fi/data#NMR_GWAS	Phospholipids in very small VLDL	MAGNETIC	Caucasian	Both gender	Public	19273	11797264	27005778	Metabolites	Lipoprotein related	2016	<1.034	2	0.1144	0.0329	3.4772	1.0225	1.047	1.0045	Caution: The low Z _H2 score indicates that using these data may yield unreliable estimates of the genetic correlation including those where rG > 1 or rG < - 1 ; SNPs from the MHC (chr6 26M-34M) region were removed for this trait
Summary_statistics_MAGNETIC_XS.VLDL.TG.txt.sumstats.gz	http://www.computationalmedicine.fi/data#NMR_GWAS	Triglycerides in very small VLDL	MAGNETIC	Caucasian	Both gender	Public	19273	11820655	27005778	Metabolites	Lipoprotein related	2016	<1.034	2	0.1416	0.0338	4.18935	1.0225	1.0515	0.9976	SNPs from the MHC (chr6 26M-34M) region were removed for this trait
Summary_statistics_MAGNETIC_XXL.VLDL.L.txt.sumstats.gz	http://www.computationalmedicine.fi/data#NMR_GWAS	Total lipids in chylomicrons and largest VLDL particles	MAGNETIC	Caucasian	Both gender	Public	18960	11708802	27005778	Metabolites	Lipoprotein related	2016	<1.034	2	0.1188	0.0274	4.33577	1.0225	1.035	0.9902	SNPs from the MHC (chr6 26M-34M) region were removed for this trait
Summary_statistics_MAGNETIC_XXL.VLDL.P.txt.sumstats.gz	http://www.computationalmedicine.fi/data#NMR_GWAS	Concentration of chylomicrons and largest VLDL particles	MAGNETIC	Caucasian	Both gender	Public	18960	11871391	27005778	Metabolites	Lipoprotein related	2016	<1.034	2	0.1124	0.0258	4.35659	1.0285	1.031	0.9897	SNPs from the MHC (chr6 26M-34M) region were removed for this trait
Summary_statistics_MAGNETIC_XXL.VLDL.PL.txt.sumstats.gz	http://www.computationalmedicine.fi/data#NMR_GWAS	Phospholipids in chylomicrons and largest VLDL particles	MAGNETIC	Caucasian	Both gender	Public	21542	11598671	27005778	Metabolites	Lipoprotein related	2016	<1.034	2	0.0936	0.0251	3.72908	1.0195	1.0265	0.9864	Caution: The low Z _H2 score indicates that using these data may yield unreliable estimates of the genetic correlation including those where rG > 1 or rG < - 1 ; SNPs from the MHC (chr6 26M-34M) region were removed for this trait
Summary_statistics_MAGNETIC_XXL.VLDL.TG.txt.sumstats.gz	http://www.computationalmedicine.fi/data#NMR_GWAS	Triglycerides in chylomicrons and largest VLDL particles	MAGNETIC	Caucasian	Both gender	Public	21540	11843388	27005778	Metabolites	Lipoprotein related	2016	<1.034	2	0.0861	0.0252	3.41667	1.0165	1.0286	0.9927	Caution: The low Z _H2 score indicates that using these data may yield unreliable estimates of the genetic correlation including those where rG > 1 or rG < - 1 ; SNPs from the MHC (chr6 26M-34M) region were removed for this trait
tag.evrsmk.tbl.uniform.af.txt.noMHC.sumstats.gz	http://www.med.unc.edu/pgc/downloads	Ever vs never smoked	TAG	Caucasian	Both gender	Public	74035	2455847	20418890	Risk factor	Behavioural	2010	/	1	0.0754	0.0065	11.6	1.0895	1.1034	0.9964	SNPs from the MHC (chr6 26M-34M) region were removed for this trait
TG_with_Effect.tbl.noMHC.sumstats_deGC.gz	http://csg.sph.umich.edu//abecasis/public/lipids2013/	Triglycerides	GLGC	Caucasian	Both gender	Public	96598	2692561	20686565	Risk factor	Lipids	2010	1.121	2	0.1525	0.0211	7.22749	1.1294	1.2901	0.993	SNPs from the MHC (chr6 26M-34M) region were removed for this trait
Total_cholesterol.sumstats_deGC.gz	http://csg.sph.umich.edu//abecasis/public/lipids2013/	Total Cholesterol	GLGC	Caucasian	Both gender	Public	99900	2692414	20686565	Risk factor	Lipids	2010	1.105	2	0.1505	0.0168	8.95833	1.1232	1.2909	0.9963	SNPs from the MHC (chr6 26M-34M) region were removed for this trait
Waist_circumference.sumstats_deGC.gz	http://www.broadinstitute.org/collaboration/giant/index.php/GIANT_consortium_data_files	Waist circumference	GIANT	Caucasian	Both gender	Public	232101	2565409	25673412	Risk factor	Anthropometric	2015	1.11	2	0.1208	0.0049	24.6531	1.1085	1.1975	0.8464	SNPs from the MHC (chr6 26M-34M) region were removed for this trait
Waist_hip_ratio.sumstats_deGC.gz	http://www.broadinstitute.org/collaboration/giant/index.php/GIANT_consortium_data_files	Waist-to-hip ratio	GIANT	Caucasian	Both gender	Public	212244	2560783	25673412	Risk factor	Anthropometric	2015	1.11	2	0.1086	0.0059	18.4068	1.1617	1.2213	0.9315	SNPs from the MHC (chr6 26M-34M) region were removed for this trait

## Sheet: Table S2
Table S2 Replication of SNP heritability results
trait	LD Hub				LDSC paper
	Mean χ2	λGC	Intercept		Mean χ2	λGC	Intercept
Age of smoking initiation	1.0295	1.0345	0.9981		1.025	1.03	0.998
Attention deficit hyperactivity disorder	1.0317	1.0315	1.0046		1.033	1.033	1.008
Bipolar disorder	1.164	1.1459	1.0227		1.154	1.135	1.03
Body mass index 2010	1.4681	1.3675	1.0188		1.13	1.09	1.033
Cigarettes smoked per day	1.0492	1.0527	1.0072		1.047	1.047	0.998
College completion	1.2222	1.194	1.0214		1.207	1.18	1.046
Coronary artery disease*	1.1422	1.105	1.0273		1.125	1.096	1.033
Crohn's disease**	1.18	1.11	1.07		1.19	1.12	1.06
Current vs former smoker	1.052	1.0496	1.0002		1.05	1.048	0.999
Ever vs never smoked	1.1034	1.0895	0.9964		1.097	1.083	1.008
fasting insulin	1.09	1.07	1.02		1.08	1.07	1.02
femoral neck bone mineral density	1.17	1.12	0.9833		1.163	1.109	1.001
Height 2010	1.7893	1.4163	1.0521		1.802	1.478	1.149
Inflammatory Bowel Disease**	1.23	1.15	1.08		1.25	1.16	1.1
lumbar spine bone mineral density	1.18	1.13	1.01		1.174	1.112	1.032
Major depressive disorder	1.0672	1.0649	1.0036		1.063	1.063	1.009
PGC cross-disorder analysis	1.2454	1.2234	1.0142		1.205	1.187	1.018
Rheumatoid arthritis***	1.067	1.0016	0.9452		1.06	1.03	0.98
Schizophrenia	1.759	1.5696	1.0431		1.613	1.484	1.07
Type 2 Diabetes	1.1252	1.0957	1.0088		1.116	1.097	1.025
Ulcerative colitis**	1.18	1.13	1.07		1.17	1.13	1.08
waist-to-hip ratio****	1.4	1.32	1.05		1.42	1.33	1.04
Years of schooling	1.2315	1.1973	1.0191		1.22	1.188	1.041
* Results from Cardiogram GWAS (PMID: 21378990), which have been updated to a newer Cardiogramplusc4d 1000 Genomes-based GWAS (PMID: 26343387) in LD Hub
** Results from IIBDGC GWAS (PMID: 23128233), which have been updated to a newer IIBDGC GWAS (PMID: 26192919) in LD Hub
*** Results from Stahl et al, 2010 GWAS (PMID: 20453842), which have been updated to Okada et al, 2014 GWAS (PMID: 24390342) in LD Hub
**** Results from GIANT WHR GWAS (PMID: 20935629), which have been updated to a newer GIANT WHR GWAS (PMID: 25673412) in LD Hub

## Sheet: Table S3
Table S3. Comparison of genetic correlation results between LD Hub and previously reported LD score regression results.
Trait1	Trait2	LD score regression paper					LD Hub
		rg	se	z	p		rg	se	z	p
ADHD	Age at Menarche	-0.153	0.08218	-1.858	0.063		-0.121	0.083	-1.453	0.146
ADHD	Age at Smoking	-0.036	0.2427	-0.147	0.883		-0.148	0.223	-0.666	0.505
ADHD	Alzheimer's	-0.055	0.2191	-0.249	0.803		-0.17	0.191	-0.886	0.376
ADHD	Anorexia	0.192	0.1162	1.649	0.099		0.174	0.107	1.623	0.105
ADHD	Autism Spectrum	-0.164	0.1438	-1.144	0.253		-0.13	0.13	-0.999	0.318
ADHD	Bipolar	0.265	0.1539	1.722	0.085		0.528	0.128	4.12	3.789e-05
ADHD	Birth Length	-0.055	0.1679	-0.329	0.742		-0.043	0.179	-0.238	0.812
ADHD	Birth Weight	0.117	0.1678	0.698	0.485		0.067	0.172	0.387	0.699
ADHD	BMI	0.287	0.08913	3.222	0.001		0.324	0.094	3.451	0.001
ADHD	BMI 2010	0.258	0.08606	2.993	0.003		0.281	0.084	3.354	0.001
ADHD	Childhood IQ	-0.128	0.2113	-0.605	0.545		-0.115	0.197	-0.585	0.559
ADHD	Childhood Obesity	0.113	0.1363	0.831	0.406		0.119	0.128	0.934	0.351
ADHD	Cigarettes per Day	0.162	0.1761	0.919	0.358		0.218	0.178	1.224	0.221
ADHD	College	-0.425	0.1434	-2.962	0.003		-0.397	0.158	-2.52	0.012
ADHD	Coronary Artery Disease	-0.048	0.1357	-0.356	0.722		0.208	0.098	2.118	0.034
ADHD	Crohn's Disease	0.191	0.1319	1.45	0.147		0.066	0.114	0.575	0.565
ADHD	Depression	0.236	0.1905	1.24	0.215		0.432	0.187	2.305	0.021
ADHD	Ever/Never Smoked	0.337	0.1533	2.2	0.028		0.363	0.148	2.45	0.014
ADHD	Extreme BMI	0.101	0.1163	0.871	0.384		0.181	0.127	1.422	0.155
ADHD	Extreme Height	-0.068	0.101	-0.674	0.5		0.011	0.11	0.105	0.917
ADHD	Fasting Glucose	-0.043	0.1324	-0.323	0.747		-0.024	0.126	-0.194	0.846
ADHD	Fasting Insulin	0.05	0.1739	0.289	0.772		-0.005	0.161	-0.031	0.976
ADHD	Fasting Proinsulin	-0.041	0.2942	-0.14	0.889		0.016	0.209	0.077	0.939
ADHD	Former/Current Smoker	0.11	0.1626	0.678	0.498		0.156	0.169	0.92	0.357
ADHD	HbA1C	0.294	0.1864	1.575	0.115		0.259	0.175	1.483	0.138
ADHD	HDL	-0.122	0.1215	-1.003	0.316		-0.177	0.115	-1.53	0.126
ADHD	Height	-0.08	0.06348	-1.264	0.206		-0.029	0.06	-0.484	0.629
ADHD	Height 2010	-0.108	0.07611	-1.414	0.157		-0.037	0.072	-0.511	0.609
ADHD	Hip Circumference	0.148	0.09587	1.549	0.121		0.21	0.1	2.094	0.036
ADHD	HOMA-B	0.055	0.1659	0.333	0.739		0.039	0.168	0.233	0.816
ADHD	HOMA-IR	0.043	0.1726	0.249	0.803		0.079	0.174	0.456	0.649
ADHD	Infant Head Circumference	-0.307	0.1947	-1.575	0.115		-0.375	0.201	-1.866	0.062
ADHD	LDL	0.089	0.1206	0.74	0.459		0.1	0.11	0.908	0.364
ADHD	Lumbar Spine BMD	-0.091	0.1169	-0.78	0.435		-0.071	0.103	-0.687	0.492
ADHD	Neck BMD	0.017	0.1204	0.144	0.885		-0.018	0.113	-0.16	0.873
ADHD	Obesity Class 1	0.185	0.08251	2.246	0.025		0.215	0.085	2.516	0.012
ADHD	Obesity Class 2	0.09	0.09856	0.918	0.359		0.162	0.105	1.539	0.124
ADHD	Obesity Class 3	-0.035	0.1491	-0.232	0.817		-0.014	0.165	-0.087	0.931
ADHD	Overweight	0.208	0.09253	2.249	0.025		0.266	0.099	2.673	0.008
ADHD	Rheumatoid Arthritis	-0.054	0.162	-0.33	0.741		0.022	0.094	0.237	0.812
ADHD	Schizophrenia	0.232	0.08871	2.617	0.009		0.181	0.08	2.257	0.024
ADHD	T2D	0.164	0.1166	1.404	0.16		0.128	0.109	1.166	0.243
ADHD	Total Cholesterol	0.117	0.1052	1.114	0.265		0.063	0.091	0.693	0.488
ADHD	Triglycerides	0.169	0.08971	1.887	0.059		0.102	0.092	1.106	0.269
ADHD	Ulcerative Colitis	0.274	0.1766	1.554	0.12		0.168	0.117	1.436	0.151
ADHD	Waist Circumference	0.3	0.1061	2.83	0.005		0.339	0.11	3.082	0.002
ADHD	Waist-Hip Ratio	0.318	0.1007	3.158	0.002		0.332	0.106	3.142	0.002
ADHD	Years of Education	-0.312	0.13	-2.404	0.016		-0.304	0.14	-2.174	0.03
Age at Menarche	Age at Smoking	0.041	0.08837	0.465	0.6419		0.017	0.068	0.256	0.798
Age at Menarche	Alzheimer's	-0.016	0.0684	-0.236	0.8134		0.061	0.056	1.098	0.272
Age at Menarche	Anorexia	0.026	0.04347	0.605	0.5452		0.007	0.03	0.229	0.819
Age at Menarche	Autism Spectrum	-0.107	0.06001	-1.782	0.07472		-0.079	0.044	-1.792	0.073
Age at Menarche	Bipolar	0.032	0.04671	0.68	0.4967		0.057	0.037	1.571	0.116
Age at Menarche	Birth Length	0.006	0.04791	0.119	0.905		0.014	0.042	0.344	0.731
Age at Menarche	Birth Weight	-0.085	0.05513	-1.537	0.1243		-0.067	0.052	-1.308	0.191
Age at Menarche	BMI	-0.318	0.02178	-14.615	2.253e-48		-0.321	0.019	-17.022	5.612e-65
Age at Menarche	BMI 2010	-0.334	0.02873	-11.64	2.589e-31		-0.331	0.025	-13.156	1.576e-39
Age at Menarche	Childhood IQ	-0.066	0.06321	-1.049	0.2942		-0.076	0.056	-1.361	0.174
Age at Menarche	Childhood Obesity	-0.364	0.05015	-7.267	3.666e-13		-0.355	0.041	-8.568	1.058e-17
Age at Menarche	Cigarettes per Day	-0.046	0.06332	-0.726	0.468		-0.08	0.055	-1.454	0.146
Age at Menarche	College	0.046	0.04101	1.119	0.2632		0.065	0.036	1.795	0.073
Age at Menarche	Coronary Artery Disease	-0.115	0.05272	-2.173	0.02979		-0.109	0.029	-3.828	0
Age at Menarche	Crohn's Disease	0.046	0.04081	1.116	0.2646		0.045	0.032	1.415	0.157
Age at Menarche	Depression	-0.009	0.07336	-0.12	0.9043		-0.053	0.058	-0.914	0.361
Age at Menarche	Ever/Never Smoked	-0.001	0.05062	-0.015	0.9879		-0.003	0.045	-0.056	0.956
Age at Menarche	Extreme BMI	-0.349	0.04343	-8.04	8.966e-16		-0.345	0.04	-8.718	2.834e-18
Age at Menarche	Extreme Height	0.118	0.03753	3.14	0.001687		0.099	0.031	3.154	0.002
Age at Menarche	Fasting Glucose	-0.069	0.04477	-1.544	0.1226		-0.04	0.034	-1.163	0.245
Age at Menarche	Fasting Insulin	-0.178	0.05905	-3.017	0.002553		-0.188	0.05	-3.742	0
Age at Menarche	Fasting Proinsulin	-0.127	0.09337	-1.365	0.1721		-0.095	0.057	-1.667	0.096
Age at Menarche	Former/Current Smoker	0.057	0.06153	0.932	0.3515		0.05	0.056	0.906	0.365
Age at Menarche	HbA1C	-0.191	0.06359	-3.002	0.002683		-0.12	0.052	-2.301	0.021
Age at Menarche	HDL	0.175	0.04243	4.129	3.651e-05		0.172	0.033	5.207	1.919e-07
Age at Menarche	Height	0.125	0.02627	4.776	1.788e-06		0.116	0.021	5.577	2.444e-08
Age at Menarche	Height 2010	0.12	0.02805	4.285	1.829e-05		0.106	0.023	4.594	4.339e-06
Age at Menarche	Hip Circumference	-0.198	0.02774	-7.133	9.833e-13		-0.212	0.025	-8.456	2.777e-17
Age at Menarche	HOMA-B	-0.114	0.06335	-1.792	0.07314		-0.155	0.05	-3.105	0.002
Age at Menarche	HOMA-IR	-0.197	0.07807	-2.517	0.01182		-0.209	0.065	-3.22	0.001
Age at Menarche	Infant Head Circumference	-0.195	0.07141	-2.729	0.006362		-0.12	0.058	-2.06	0.039
Age at Menarche	LDL	0.027	0.04021	0.662	0.5078		0.025	0.032	0.795	0.427
Age at Menarche	Lumbar Spine BMD	-0.044	0.04054	-1.092	0.2747		-0.067	0.033	-2.046	0.041
Age at Menarche	Neck BMD	-0.064	0.03831	-1.659	0.0972		-0.069	0.032	-2.152	0.031
Age at Menarche	Obesity Class 1	-0.317	0.03101	-10.209	1.811e-24		-0.316	0.028	-11.238	2.639e-29
Age at Menarche	Obesity Class 2	-0.351	0.03703	-9.484	2.448e-21		-0.362	0.035	-10.325	5.414e-25
Age at Menarche	Obesity Class 3	-0.401	0.0579	-6.929	4.241e-12		-0.391	0.052	-7.557	4.115e-14
Age at Menarche	Overweight	-0.335	0.03169	-10.586	3.454e-26		-0.331	0.027	-12.108	9.638e-34
Age at Menarche	Rheumatoid Arthritis	0.046	0.05421	0.846	0.3974		-0.008	0.032	-0.261	0.794
Age at Menarche	Schizophrenia	-0.013	0.03214	-0.392	0.6949		0.014	0.026	0.551	0.582
Age at Menarche	T2D	-0.129	0.04244	-3.029	0.002453		-0.126	0.037	-3.39	0.001
Age at Menarche	Total Cholesterol	0.027	0.03491	0.765	0.4442		0.032	0.028	1.139	0.255
Age at Menarche	Triglycerides	-0.12	0.037	-3.245	0.001176		-0.12	0.029	-4.121	3.776e-05
Age at Menarche	Ulcerative Colitis	0.032	0.06376	0.495	0.6207		0.041	0.044	0.943	0.345
Age at Menarche	Waist Circumference	-0.232	0.02789	-8.329	8.171e-17		-0.239	0.024	-10.078	6.934e-24
Age at Menarche	Waist-Hip Ratio	-0.202	0.03127	-6.45	1.116e-10		-0.198	0.027	-7.404	1.317e-13
Age at Menarche	Years of Education	0.023	0.03974	0.568	0.5699		0.043	0.035	1.253	0.21
Age at Smoking	Alzheimer's	0.101	0.2224	0.455	0.649		0.18	0.173	1.041	0.298
Age at Smoking	Anorexia	0.148	0.1541	0.961	0.336		0.096	0.105	0.912	0.362
Age at Smoking	Autism Spectrum	-0.175	0.2656	-0.659	0.51		-0.07	0.148	-0.474	0.635
Age at Smoking	Bipolar	0.225	0.1376	1.637	0.102		0.269	0.114	2.359	0.018
Age at Smoking	Birth Length	0.041	0.1873	0.217	0.828		0.061	0.163	0.374	0.708
Age at Smoking	Birth Weight	0.393	0.196	2.003	0.045		0.324	0.167	1.935	0.053
Age at Smoking	BMI	-0.128	0.0832	-1.54	0.124		-0.085	0.059	-1.443	0.149
Age at Smoking	BMI 2010	-0.11	0.1074	-1.022	0.307		-0.086	0.066	-1.298	0.194
Age at Smoking	Childhood IQ	0.151	0.1661	0.911	0.362		0.223	0.149	1.502	0.133
Age at Smoking	Childhood Obesity	-0.154	0.1599	-0.961	0.337		-0.214	0.11	-1.951	0.051
Age at Smoking	Cigarettes per Day	0.068	0.2102	0.325	0.745		0.242	0.193	1.256	0.209
Age at Smoking	College	0.371	0.1139	3.257	0.001		0.302	0.103	2.939	0.003
Age at Smoking	Coronary Artery Disease	-0.17	0.1533	-1.111	0.267		-0.213	0.093	-2.289	0.022
Age at Smoking	Crohn's Disease	0.154	0.129	1.195	0.232		0.06	0.099	0.611	0.541
Age at Smoking	Depression	-0.254	0.2236	-1.138	0.255		-0.067	0.143	-0.47	0.638
Age at Smoking	Ever/Never Smoked	-0.429	0.1595	-2.689	0.007		-0.305	0.134	-2.274	0.023
Age at Smoking	Extreme BMI	-0.074	0.1533	-0.483	0.629		-0.076	0.123	-0.618	0.537
Age at Smoking	Extreme Height	0.032	0.1313	0.243	0.808		0.098	0.121	0.807	0.42
Age at Smoking	Fasting Glucose	-0.161	0.1684	-0.956	0.339		-0.087	0.122	-0.716	0.474
Age at Smoking	Fasting Insulin	-0.237	0.2112	-1.122	0.262		-0.149	0.151	-0.983	0.326
Age at Smoking	Fasting Proinsulin	-0.429	0.3686	-1.164	0.244		-0.33	0.239	-1.38	0.168
Age at Smoking	Former/Current Smoker	-0.139	0.232	-0.599	0.549		-0.202	0.16	-1.265	0.206
Age at Smoking	HbA1C	0.165	0.2167	0.762	0.446		0.069	0.166	0.419	0.675
Age at Smoking	HDL	0.146	0.1422	1.024	0.306		0.07	0.098	0.709	0.478
Age at Smoking	Height	0.105	0.07472	1.406	0.16		0.11	0.062	1.785	0.074
Age at Smoking	Height 2010	0.078	0.08642	0.905	0.366		0.092	0.073	1.256	0.209
Age at Smoking	Hip Circumference	0.06	0.09563	0.629	0.529		0.068	0.072	0.95	0.342
Age at Smoking	HOMA-B	0.087	0.2861	0.305	0.761		0.081	0.174	0.463	0.643
Age at Smoking	HOMA-IR	-0.129	0.2713	-0.476	0.634		-0.048	0.186	-0.261	0.794
Age at Smoking	Infant Head Circumference	-0.206	0.1943	-1.06	0.289		-0.029	0.162	-0.182	0.856
Age at Smoking	LDL	-0.226	0.1362	-1.662	0.097		-0.188	0.103	-1.828	0.068
Age at Smoking	Lumbar Spine BMD	0.135	0.1326	1.015	0.31		0.107	0.103	1.038	0.299
Age at Smoking	Neck BMD	0.099	0.1085	0.909	0.363		0.075	0.098	0.762	0.446
Age at Smoking	Obesity Class 1	-0.16	0.1113	-1.434	0.152		-0.159	0.094	-1.694	0.09
Age at Smoking	Obesity Class 2	-0.215	0.1197	-1.793	0.073		-0.227	0.111	-2.05	0.04
Age at Smoking	Obesity Class 3	-0.105	0.158	-0.662	0.508		-0.107	0.145	-0.741	0.459
Age at Smoking	Overweight	-0.218	0.1288	-1.689	0.091		-0.166	0.089	-1.866	0.062
Age at Smoking	Rheumatoid Arthritis	0.02	0.1514	0.133	0.894		-0.003	0.103	-0.026	0.979
Age at Smoking	Schizophrenia	0.189	0.09047	2.087	0.037		0.131	0.084	1.566	0.117
Age at Smoking	T2D	-0.014	0.1729	-0.08	0.936		0.014	0.121	0.112	0.911
Age at Smoking	Total Cholesterol	-0.203	0.112	-1.81	0.07		-0.173	0.086	-2.008	0.045
Age at Smoking	Triglycerides	-0.272	0.1455	-1.872	0.061		-0.178	0.092	-1.934	0.053
Age at Smoking	Ulcerative Colitis	0.118	0.1841	0.642	0.521		0.059	0.125	0.471	0.638
Age at Smoking	Waist Circumference	-0.074	0.09113	-0.814	0.416		-0.036	0.066	-0.537	0.591
Age at Smoking	Waist-Hip Ratio	-0.196	0.08835	-2.218	0.027		-0.149	0.073	-2.046	0.041
Age at Smoking	Years of Education	0.26	0.1146	2.267	0.023		0.216	0.098	2.21	0.027
Alzheimer's	Anorexia	0.109	0.1152	0.95	0.342		0.108	0.077	1.412	0.158
Alzheimer's	Autism Spectrum	0.142	0.1424	0.998	0.318		0.042	0.109	0.388	0.698
Alzheimer's	Bipolar	-0.011	0.09051	-0.126	0.9		-0.002	0.082	-0.02	0.984
Alzheimer's	Birth Length	-0.123	0.1251	-0.983	0.325		-0.135	0.116	-1.165	0.244
Alzheimer's	Birth Weight	-0.065	0.1441	-0.449	0.654		-0.034	0.131	-0.261	0.794
Alzheimer's	BMI	0.031	0.06057	0.507	0.612		-0.028	0.059	-0.484	0.629
Alzheimer's	BMI 2010	-0.058	0.07185	-0.804	0.422		-0.096	0.068	-1.415	0.157
Alzheimer's	Childhood IQ	-0.33	0.1426	-2.317	0.021		-0.362	0.111	-3.257	0.001
Alzheimer's	Childhood Obesity	-0.165	0.1165	-1.42	0.156		-0.095	0.102	-0.93	0.352
Alzheimer's	Cigarettes per Day	-0.04	0.1549	-0.256	0.798		0.079	0.152	0.519	0.604
Alzheimer's	College	-0.349	0.1072	-3.257	0.001		-0.364	0.1	-3.639	0
Alzheimer's	Coronary Artery Disease	0.028	0.1142	0.248	0.804		-0.039	0.071	-0.546	0.585
Alzheimer's	Crohn's Disease	-0.092	0.105	-0.874	0.382		-0.107	0.087	-1.229	0.219
Alzheimer's	Depression	0.073	0.152	0.484	0.629		0.152	0.145	1.051	0.293
Alzheimer's	Ever/Never Smoked	-0.035	0.102	-0.344	0.731		-0.048	0.098	-0.488	0.626
Alzheimer's	Extreme BMI	0.001	0.1007	0.007	0.994		-0.056	0.096	-0.582	0.56
Alzheimer's	Extreme Height	0.011	0.07654	0.139	0.889		-0.015	0.073	-0.207	0.836
Alzheimer's	Fasting Glucose	0.174	0.1082	1.607	0.108		0.183	0.095	1.931	0.053
Alzheimer's	Fasting Insulin	-0.174	0.1367	-1.275	0.202		-0.237	0.122	-1.947	0.052
Alzheimer's	Fasting Proinsulin	-0.436	0.3054	-1.427	0.154		-0.423	0.178	-2.38	0.017
Alzheimer's	Former/Current Smoker	0.094	0.1414	0.667	0.505		0.037	0.127	0.288	0.773
Alzheimer's	HbA1C	-0.151	0.1529	-0.986	0.324		-0.141	0.137	-1.031	0.303
Alzheimer's	HDL	0.142	0.1	1.424	0.154		0.197	0.093	2.118	0.034
Alzheimer's	Height	-0.162	0.06216	-2.613	0.009		-0.127	0.051	-2.486	0.013
Alzheimer's	Height 2010	-0.139	0.06429	-2.16	0.031		-0.105	0.058	-1.806	0.071
Alzheimer's	Hip Circumference	-0.078	0.06791	-1.147	0.251		-0.088	0.063	-1.393	0.164
Alzheimer's	HOMA-B	-0.145	0.1568	-0.925	0.355		-0.161	0.129	-1.25	0.211
Alzheimer's	HOMA-IR	-0.056	0.1585	-0.351	0.726		-0.123	0.139	-0.885	0.376
Alzheimer's	Infant Head Circumference	-0.35	0.1738	-2.012	0.044		-0.317	0.163	-1.948	0.051
Alzheimer's	LDL	-0.11	0.1651	-0.668	0.504		0.003	0.12	0.023	0.982
Alzheimer's	Lumbar Spine BMD	0.254	0.09888	2.571	0.01		0.206	0.085	2.427	0.015
Alzheimer's	Neck BMD	0.13	0.09375	1.388	0.165		0.112	0.082	1.365	0.172
Alzheimer's	Obesity Class 1	-0.006	0.07782	-0.08	0.936		-0.064	0.068	-0.942	0.346
Alzheimer's	Obesity Class 2	0.051	0.09486	0.537	0.591		-0.017	0.091	-0.187	0.851
Alzheimer's	Obesity Class 3	0.139	0.1478	0.942	0.346		0.1	0.121	0.827	0.408
Alzheimer's	Overweight	-0.013	0.07879	-0.17	0.865		-0.061	0.066	-0.926	0.354
Alzheimer's	Rheumatoid Arthritis	-0.052	0.1216	-0.424	0.672		-0.13	0.094	-1.387	0.165
Alzheimer's	Schizophrenia	0.036	0.06459	0.552	0.581		0.052	0.054	0.961	0.337
Alzheimer's	T2D	-0.021	0.1272	-0.168	0.866		0.062	0.105	0.586	0.558
Alzheimer's	Total Cholesterol	-0.067	0.1279	-0.525	0.599		0.045	0.097	0.467	0.641
Alzheimer's	Triglycerides	-0.044	0.07838	-0.566	0.571		-0.065	0.073	-0.883	0.377
Alzheimer's	Ulcerative Colitis	-0.091	0.1267	-0.722	0.47		-0.156	0.103	-1.51	0.131
Alzheimer's	Waist Circumference	-0.029	0.06864	-0.426	0.67		-0.052	0.064	-0.812	0.417
Alzheimer's	Waist-Hip Ratio	0.023	0.07293	0.31	0.756		-0.009	0.065	-0.14	0.889
Alzheimer's	Years of Education	-0.289	0.1045	-2.766	0.006		-0.29	0.092	-3.156	0.002
Anorexia	Autism Spectrum	0.03	0.1012	0.294	0.7687		0.009	0.06	0.145	0.884
Anorexia	Bipolar	0.112	0.08209	1.359	0.1742		0.158	0.05	3.16	0.002
Anorexia	Birth Length	0.019	0.08004	0.243	0.8083		0.027	0.067	0.406	0.685
Anorexia	Birth Weight	-0.076	0.08141	-0.939	0.348		-0.054	0.065	-0.831	0.406
Anorexia	BMI	-0.184	0.03595	-5.113	3.174e-07		-0.14	0.029	-4.754	1.998e-06
Anorexia	BMI 2010	-0.162	0.04692	-3.458	0.0005445		-0.123	0.036	-3.45	0.001
Anorexia	Childhood IQ	0.013	0.1276	0.106	0.916		0.062	0.106	0.589	0.556
Anorexia	Childhood Obesity	-0.11	0.06593	-1.668	0.09536		-0.112	0.052	-2.152	0.031
Anorexia	Cigarettes per Day	-0.044	0.1009	-0.431	0.6662		-0.064	0.081	-0.786	0.432
Anorexia	College	0.149	0.05673	2.628	0.008587		0.162	0.05	3.247	0.001
Anorexia	Coronary Artery Disease	-0.042	0.08526	-0.492	0.6225		-0.052	0.038	-1.367	0.171
Anorexia	Crohn's Disease	-0.138	0.08159	-1.692	0.09073		-0.019	0.047	-0.401	0.689
Anorexia	Depression	0.137	0.1332	1.026	0.3047		0.189	0.069	2.759	0.006
Anorexia	Ever/Never Smoked	-0.196	0.07724	-2.536	0.01121		-0.178	0.056	-3.19	0.001
Anorexia	Extreme BMI	-0.122	0.06251	-1.957	0.05038		-0.102	0.056	-1.808	0.071
Anorexia	Extreme Height	-0.028	0.04673	-0.607	0.5438		-0.038	0.046	-0.817	0.414
Anorexia	Fasting Glucose	-0.067	0.06592	-1.024	0.306		-0.07	0.048	-1.465	0.143
Anorexia	Fasting Insulin	-0.297	0.07868	-3.781	0.0001565		-0.254	0.055	-4.583	4.592e-06
Anorexia	Fasting Proinsulin	-0.221	0.1544	-1.433	0.152		-0.149	0.084	-1.777	0.076
Anorexia	Former/Current Smoker	0.145	0.09104	1.59	0.1119		0.193	0.074	2.606	0.009
Anorexia	HbA1C	0.067	0.09546	0.702	0.4829		0.082	0.059	1.382	0.167
Anorexia	HDL	0.132	0.05818	2.262	0.02368		0.098	0.043	2.285	0.022
Anorexia	Height	-0.029	0.03158	-0.927	0.3538		-0.033	0.025	-1.321	0.186
Anorexia	Height 2010	-0.016	0.03773	-0.436	0.6627		-0.027	0.031	-0.867	0.386
Anorexia	Hip Circumference	-0.136	0.04188	-3.254	0.001139		-0.112	0.033	-3.36	0.001
Anorexia	HOMA-B	-0.207	0.1036	-1.994	0.04613		-0.187	0.067	-2.805	0.005
Anorexia	HOMA-IR	-0.289	0.1103	-2.617	0.008867		-0.288	0.079	-3.633	0
Anorexia	Infant Head Circumference	-0.26	0.1098	-2.365	0.01805		-0.236	0.084	-2.818	0.005
Anorexia	LDL	-0.052	0.06733	-0.776	0.4375		-0.056	0.051	-1.095	0.273
Anorexia	Lumbar Spine BMD	0.066	0.05742	1.148	0.251		0.069	0.044	1.554	0.12
Anorexia	Neck BMD	0.042	0.0507	0.838	0.4022		0.026	0.04	0.643	0.52
Anorexia	Obesity Class 1	-0.198	0.04682	-4.238	2.257e-05		-0.155	0.037	-4.193	2.752e-05
Anorexia	Obesity Class 2	-0.213	0.05669	-3.756	0.0001728		-0.164	0.05	-3.251	0.001
Anorexia	Obesity Class 3	-0.187	0.08645	-2.166	0.03031		-0.171	0.076	-2.262	0.024
Anorexia	Overweight	-0.168	0.05143	-3.275	0.001058		-0.112	0.038	-2.95	0.003
Anorexia	Rheumatoid Arthritis	-0.284	0.09568	-2.967	0.003006		-0.117	0.042	-2.811	0.005
Anorexia	Schizophrenia	0.19	0.04448	4.261	2.036e-05		0.186	0.036	5.21	1.884e-07
Anorexia	T2D	-0.091	0.07253	-1.257	0.2089		-0.004	0.049	-0.08	0.936
Anorexia	Total Cholesterol	-0.043	0.05778	-0.744	0.457		-0.054	0.044	-1.227	0.22
Anorexia	Triglycerides	-0.088	0.05208	-1.682	0.09261		-0.1	0.038	-2.663	0.008
Anorexia	Ulcerative Colitis	-0.048	0.09488	-0.511	0.6096		0.059	0.052	1.151	0.25
Anorexia	Waist Circumference	-0.247	0.04085	-6.041	1.534e-09		-0.206	0.032	-6.416	1.4e-10
Anorexia	Waist-Hip Ratio	-0.243	0.04305	-5.643	1.671e-08		-0.219	0.037	-5.864	4.523e-09
Anorexia	Years of Education	0.157	0.05598	2.805	0.005034		0.175	0.05	3.534	0
Autism Spectrum	Bipolar	0.044	0.1007	0.439	0.6604		0.063	0.077	0.82	0.412
Autism Spectrum	Birth Length	0.259	0.1131	2.293	0.02185		0.195	0.103	1.888	0.059
Autism Spectrum	Birth Weight	0.093	0.1	0.93	0.3523		0.044	0.089	0.494	0.621
Autism Spectrum	BMI	0.019	0.04731	0.407	0.6842		-0.003	0.038	-0.068	0.946
Autism Spectrum	BMI 2010	0.017	0.06874	0.252	0.8012		0.004	0.05	0.088	0.93
Autism Spectrum	Childhood IQ	0.5	0.1133	4.416	1.003e-05		0.425	0.106	4.023	5.737e-05
Autism Spectrum	Childhood Obesity	-0.027	0.09965	-0.271	0.7866		-0.058	0.069	-0.84	0.401
Autism Spectrum	Cigarettes per Day	0.069	0.1268	0.548	0.584		-0.082	0.119	-0.693	0.489
Autism Spectrum	College	0.303	0.08001	3.787	0.0001527		0.339	0.069	4.892	1.001e-06
Autism Spectrum	Coronary Artery Disease	-0.02	0.091	-0.217	0.8285		-0.063	0.049	-1.306	0.191
Autism Spectrum	Crohn's Disease	-0.085	0.07188	-1.186	0.2358		-0.034	0.047	-0.72	0.471
Autism Spectrum	Depression	0.215	0.1439	1.494	0.1352		0.135	0.1	1.354	0.176
Autism Spectrum	Ever/Never Smoked	0.083	0.09002	0.918	0.3588		0.087	0.072	1.21	0.226
Autism Spectrum	Extreme BMI	0.014	0.09026	0.156	0.8758		0.016	0.075	0.21	0.834
Autism Spectrum	Extreme Height	-0.099	0.0729	-1.364	0.1726		-0.13	0.063	-2.067	0.039
Autism Spectrum	Fasting Glucose	-0.193	0.09096	-2.124	0.03371		-0.157	0.07	-2.23	0.026
Autism Spectrum	Fasting Insulin	0.027	0.1186	0.23	0.8182		0.025	0.088	0.289	0.773
Autism Spectrum	Fasting Proinsulin	0.034	0.1902	0.177	0.8591		0.057	0.113	0.503	0.615
Autism Spectrum	Former/Current Smoker	0.105	0.1588	0.659	0.5102		0.088	0.108	0.814	0.415
Autism Spectrum	HbA1C	0.096	0.1439	0.667	0.5048		0.102	0.1	1.021	0.307
Autism Spectrum	HDL	0.008	0.06759	0.118	0.9064		0.008	0.055	0.142	0.887
Autism Spectrum	Height	-0.042	0.04711	-0.897	0.3696		-0.034	0.036	-0.933	0.351
Autism Spectrum	Height 2010	-0.071	0.0539	-1.323	0.186		-0.082	0.043	-1.916	0.055
Autism Spectrum	Hip Circumference	0.038	0.05424	0.693	0.4884		0.022	0.046	0.474	0.635
Autism Spectrum	HOMA-B	0.048	0.1897	0.251	0.8016		0.06	0.11	0.544	0.587
Autism Spectrum	HOMA-IR	-0.109	0.2005	-0.544	0.5867		-0.087	0.123	-0.711	0.477
Autism Spectrum	Infant Head Circumference	0.057	0.1087	0.528	0.5972		0.063	0.104	0.604	0.546
Autism Spectrum	LDL	-0.046	0.07469	-0.622	0.5338		-0.024	0.059	-0.403	0.687
Autism Spectrum	Lumbar Spine BMD	0.044	0.09087	0.487	0.626		0.055	0.065	0.846	0.397
Autism Spectrum	Neck BMD	0.037	0.06516	0.565	0.5723		0.041	0.054	0.772	0.44
Autism Spectrum	Obesity Class 1	0.027	0.06366	0.429	0.6681		0.03	0.054	0.548	0.583
Autism Spectrum	Obesity Class 2	0.041	0.0761	0.545	0.5859		0.027	0.064	0.423	0.672
Autism Spectrum	Obesity Class 3	0.086	0.09829	0.878	0.3801		0.057	0.095	0.604	0.546
Autism Spectrum	Overweight	0.003	0.06871	0.041	0.9671		0.001	0.056	0.021	0.983
Autism Spectrum	Rheumatoid Arthritis	-0.15	0.09803	-1.532	0.1256		-0.077	0.057	-1.348	0.178
Autism Spectrum	Schizophrenia	0.14	0.08554	1.637	0.1016		0.181	0.051	3.514	0
Autism Spectrum	T2D	-0.105	0.1253	-0.842	0.4		-0.048	0.078	-0.618	0.537
Autism Spectrum	Total Cholesterol	0.019	0.0599	0.317	0.751		0.016	0.049	0.331	0.741
Autism Spectrum	Triglycerides	0.073	0.08689	0.839	0.4012		0.053	0.063	0.833	0.405
Autism Spectrum	Ulcerative Colitis	0.023	0.1207	0.192	0.8478		0.003	0.066	0.039	0.969
Autism Spectrum	Waist Circumference	0.055	0.05308	1.034	0.3013		0.039	0.044	0.876	0.381
Autism Spectrum	Waist-Hip Ratio	0.078	0.05786	1.354	0.1759		0.075	0.047	1.587	0.113
Autism Spectrum	Years of Education	0.305	0.08182	3.724	0.0001961		0.34	0.071	4.763	1.907e-06
Bipolar	Birth Length	-0.022	0.08317	-0.267	0.7893		-0.005	0.076	-0.061	0.951
Bipolar	Birth Weight	-0.025	0.09063	-0.281	0.7787		-0.008	0.085	-0.096	0.924
Bipolar	BMI	-0.071	0.04085	-1.73	0.0836		-0.068	0.04	-1.726	0.084
Bipolar	BMI 2010	-0.075	0.04563	-1.638	0.1014		-0.062	0.04	-1.534	0.125
Bipolar	Childhood IQ	0.108	0.09559	1.128	0.2594		0.132	0.088	1.495	0.135
Bipolar	Childhood Obesity	0.06	0.06854	0.883	0.3775		-0.004	0.059	-0.067	0.947
Bipolar	Cigarettes per Day	0.089	0.1124	0.788	0.4309		0.056	0.091	0.611	0.541
Bipolar	College	0.261	0.06691	3.898	9.692e-05		0.302	0.059	5.143	2.7e-07
Bipolar	Coronary Artery Disease	-0.114	0.07297	-1.561	0.1185		0.004	0.041	0.103	0.918
Bipolar	Crohn's Disease	0.126	0.06441	1.953	0.05079		0.209	0.047	4.408	1.042e-05
Bipolar	Depression	0.478	0.106	4.507	6.572e-06		0.636	0.081	7.891	3.005e-15
Bipolar	Ever/Never Smoked	0.089	0.07887	1.128	0.2593		0.09	0.054	1.661	0.097
Bipolar	Extreme BMI	-0.086	0.07209	-1.197	0.2314		-0.077	0.066	-1.174	0.241
Bipolar	Extreme Height	-0.003	0.05908	-0.058	0.9537		0.065	0.053	1.235	0.217
Bipolar	Fasting Glucose	0.009	0.08736	0.102	0.9191		0.011	0.068	0.168	0.867
Bipolar	Fasting Insulin	-0.033	0.09651	-0.347	0.729		-0.025	0.082	-0.306	0.76
Bipolar	Fasting Proinsulin	-0.107	0.1524	-0.7	0.4838		-0.021	0.098	-0.218	0.828
Bipolar	Former/Current Smoker	0.111	0.09965	1.115	0.2647		0.141	0.086	1.64	0.101
Bipolar	HbA1C	0.084	0.1086	0.769	0.4418		0.0004	0.081	-0.005	0.996
Bipolar	HDL	0.041	0.05748	0.715	0.4747		0.026	0.05	0.528	0.598
Bipolar	Height	-0.017	0.03703	-0.466	0.6414		0.012	0.033	0.377	0.707
Bipolar	Height 2010	0.025	0.04425	0.563	0.5734		0.046	0.037	1.23	0.219
Bipolar	Hip Circumference	-0.086	0.04795	-1.789	0.07361		-0.084	0.049	-1.704	0.088
Bipolar	HOMA-B	-0.005	0.0926	-0.057	0.9545		0.039	0.075	0.523	0.601
Bipolar	HOMA-IR	0.024	0.104	0.229	0.8192		0.043	0.098	0.441	0.659
Bipolar	Infant Head Circumference	0.09	0.1022	0.881	0.3784		0.089	0.098	0.907	0.364
Bipolar	LDL	-0.016	0.05802	-0.278	0.7812		-0.03	0.053	-0.563	0.574
Bipolar	Lumbar Spine BMD	0.104	0.0671	1.552	0.1206		0.102	0.056	1.819	0.069
Bipolar	Neck BMD	0.212	0.05936	3.567	0.0003609		0.195	0.053	3.711	0
Bipolar	Obesity Class 1	-0.132	0.04603	-2.868	0.004127		-0.121	0.045	-2.699	0.007
Bipolar	Obesity Class 2	-0.207	0.05918	-3.496	0.0004728		-0.165	0.054	-3.076	0.002
Bipolar	Obesity Class 3	-0.322	0.09168	-3.509	0.0004499		-0.205	0.077	-2.668	0.008
Bipolar	Overweight	-0.112	0.04986	-2.24	0.0251		-0.086	0.046	-1.86	0.063
Bipolar	Rheumatoid Arthritis	-0.102	0.08534	-1.196	0.2315		-0.164	0.063	-2.622	0.009
Bipolar	Schizophrenia	0.794	0.03862	20.552	7.447e-94		0.832	0.038	21.867	5.31e-106
Bipolar	T2D	-0.164	0.07077	-2.313	0.0207		0.069	0.06	1.146	0.252
Bipolar	Total Cholesterol	-0.007	0.05677	-0.123	0.9019		-0.011	0.051	-0.214	0.831
Bipolar	Triglycerides	-0.053	0.06413	-0.822	0.4111		-0.007	0.049	-0.134	0.894
Bipolar	Ulcerative Colitis	0.078	0.08029	0.966	0.334		0.207	0.057	3.611	0
Bipolar	Waist Circumference	-0.034	0.04977	-0.679	0.4972		-0.041	0.047	-0.875	0.381
Bipolar	Waist-Hip Ratio	-0.022	0.05031	-0.442	0.6584		-0.054	0.044	-1.241	0.215
Bipolar	Years of Education	0.302	0.06165	4.905	9.348e-07		0.334	0.056	5.949	2.7e-09
Birth Length	Birth Weight	0.676	0.08177	8.272	1.316e-16		0.721	0.079	9.077	1.121e-19
Birth Length	BMI	0.029	0.04941	0.586	0.5579		0.038	0.05	0.759	0.448
Birth Length	BMI 2010	0.019	0.06036	0.322	0.7478		0.037	0.053	0.693	0.488
Birth Length	Childhood IQ	0.01	0.1024	0.098	0.9222		0.043	0.097	0.446	0.655
Birth Length	Childhood Obesity	0.066	0.09066	0.729	0.4659		0.036	0.085	0.423	0.672
Birth Length	Cigarettes per Day	-0.019	0.118	-0.164	0.8698		-0.014	0.118	-0.117	0.907
Birth Length	College	0.113	0.07643	1.476	0.1399		0.133	0.071	1.874	0.061
Birth Length	Coronary Artery Disease	-0.145	0.1006	-1.439	0.1503		-0.176	0.059	-2.979	0.003
Birth Length	Crohn's Disease	0.013	0.0838	0.154	0.8775		0.024	0.069	0.352	0.725
Birth Length	Depression	-0.067	0.1328	-0.501	0.6163		-0.078	0.116	-0.674	0.5
Birth Length	Ever/Never Smoked	-0.082	0.08785	-0.929	0.3531		-0.098	0.084	-1.158	0.247
Birth Length	Extreme BMI	-0.063	0.08585	-0.729	0.4658		-0.054	0.078	-0.689	0.491
Birth Length	Extreme Height	0.507	0.07443	6.811	9.71e-12		0.525	0.073	7.209	5.626e-13
Birth Length	Fasting Glucose	-0.065	0.07997	-0.811	0.4174		-0.07	0.075	-0.941	0.347
Birth Length	Fasting Insulin	0.149	0.1143	1.303	0.1927		0.051	0.103	0.498	0.618
Birth Length	Fasting Proinsulin	-0.02	0.2042	-0.099	0.9213		-0.004	0.13	-0.029	0.977
Birth Length	Former/Current Smoker	-0.142	0.1219	-1.166	0.2435		-0.131	0.116	-1.124	0.261
Birth Length	HbA1C	-0.106	0.125	-0.85	0.3953		-0.181	0.111	-1.636	0.102
Birth Length	HDL	0.064	0.07281	0.873	0.3827		0.042	0.066	0.639	0.523
Birth Length	Height	0.492	0.04721	10.422	1.966e-25		0.503	0.049	10.274	9.222e-25
Birth Length	Height 2010	0.514	0.05689	9.03	1.718e-19		0.514	0.056	9.231	2.692e-20
Birth Length	Hip Circumference	0.275	0.05983	4.591	4.42e-06		0.265	0.059	4.456	8.333e-06
Birth Length	HOMA-B	0.188	0.1394	1.349	0.1773		0.089	0.12	0.739	0.46
Birth Length	HOMA-IR	0.219	0.1407	1.555	0.1199		0.143	0.13	1.099	0.272
Birth Length	Infant Head Circumference	0.584	0.1182	4.942	7.728e-07		0.562	0.118	4.771	1.831e-06
Birth Length	LDL	-0.152	0.08071	-1.886	0.05932		-0.151	0.077	-1.96	0.05
Birth Length	Lumbar Spine BMD	-0.025	0.07929	-0.318	0.7507		0.014	0.079	0.172	0.863
Birth Length	Neck BMD	0.004	0.06416	0.055	0.9559		0.013	0.066	0.203	0.839
Birth Length	Obesity Class 1	0.011	0.06189	0.175	0.8612		0.03	0.056	0.538	0.59
Birth Length	Obesity Class 2	-0.06	0.07503	-0.798	0.4251		-0.034	0.067	-0.51	0.61
Birth Length	Obesity Class 3	-0.084	0.09793	-0.854	0.3933		-0.066	0.091	-0.72	0.472
Birth Length	Overweight	-0.002	0.06421	-0.038	0.9699		0.026	0.059	0.438	0.661
Birth Length	Rheumatoid Arthritis	-0.148	0.1041	-1.421	0.1553		-0.014	0.072	-0.192	0.847
Birth Length	Schizophrenia	-0.011	0.0632	-0.173	0.8626		0.032	0.054	0.587	0.557
Birth Length	T2D	-0.289	0.101	-2.857	0.004282		-0.213	0.08	-2.651	0.008
Birth Length	Total Cholesterol	-0.116	0.06652	-1.747	0.08059		-0.123	0.066	-1.859	0.063
Birth Length	Triglycerides	-0.096	0.07348	-1.302	0.193		-0.106	0.061	-1.73	0.084
Birth Length	Ulcerative Colitis	0.242	0.1025	2.367	0.01795		0.189	0.089	2.118	0.034
Birth Length	Waist Circumference	0.159	0.05543	2.875	0.004046		0.167	0.055	3.062	0.002
Birth Length	Waist-Hip Ratio	-0.029	0.05071	-0.569	0.569		-0.019	0.048	-0.404	0.687
Birth Length	Years of Education	0.117	0.07705	1.52	0.1285		0.146	0.077	1.891	0.059
Birth Weight	BMI	0.085	0.048	1.779	0.07517		0.078	0.044	1.781	0.075
Birth Weight	BMI 2010	0.114	0.06187	1.835	0.06649		0.11	0.057	1.939	0.052
Birth Weight	Childhood IQ	0.144	0.1219	1.184	0.2363		0.141	0.124	1.134	0.257
Birth Weight	Childhood Obesity	0.157	0.0834	1.877	0.06047		0.092	0.077	1.184	0.236
Birth Weight	Cigarettes per Day	-0.208	0.1262	-1.646	0.09972		-0.284	0.125	-2.274	0.023
Birth Weight	College	0.046	0.07385	0.628	0.53		0.066	0.064	1.034	0.301
Birth Weight	Coronary Artery Disease	-0.266	0.09817	-2.71	0.006736		-0.146	0.055	-2.636	0.008
Birth Weight	Crohn's Disease	0.044	0.08542	0.52	0.6032		0.097	0.071	1.366	0.172
Birth Weight	Depression	0.002	0.1374	0.014	0.9886		-0.08	0.107	-0.753	0.452
Birth Weight	Ever/Never Smoked	-0.029	0.09349	-0.313	0.7545		-0.064	0.082	-0.779	0.436
Birth Weight	Extreme BMI	0.048	0.07921	0.6	0.5484		0.028	0.075	0.372	0.71
Birth Weight	Extreme Height	0.341	0.06457	5.285	1.254e-07		0.374	0.064	5.888	3.898e-09
Birth Weight	Fasting Glucose	-0.108	0.08708	-1.244	0.2136		-0.177	0.081	-2.197	0.028
Birth Weight	Fasting Insulin	-0.173	0.1196	-1.45	0.1469		-0.186	0.111	-1.676	0.094
Birth Weight	Fasting Proinsulin	-0.145	0.1976	-0.732	0.4641		-0.069	0.132	-0.524	0.601
Birth Weight	Former/Current Smoker	0.014	0.1132	0.126	0.8996		-0.058	0.111	-0.521	0.603
Birth Weight	HbA1C	-0.392	0.1322	-2.963	0.003045		-0.397	0.114	-3.486	0
Birth Weight	HDL	0.048	0.06612	0.733	0.4634		0.057	0.063	0.908	0.364
Birth Weight	Height	0.384	0.05186	7.402	1.341e-13		0.434	0.05	8.681	3.918e-18
Birth Weight	Height 2010	0.357	0.05852	6.096	1.09e-09		0.41	0.053	7.753	8.963e-15
Birth Weight	Hip Circumference	0.231	0.0567	4.073	4.633e-05		0.242	0.055	4.44	9.013e-06
Birth Weight	HOMA-B	-0.018	0.1125	-0.162	0.8713		-0.009	0.102	-0.086	0.931
Birth Weight	HOMA-IR	-0.102	0.1274	-0.802	0.4223		-0.093	0.117	-0.795	0.426
Birth Weight	Infant Head Circumference	0.483	0.1202	4.017	5.89e-05		0.407	0.125	3.258	0.001
Birth Weight	LDL	-0.131	0.08363	-1.567	0.1171		-0.145	0.078	-1.86	0.063
Birth Weight	Lumbar Spine BMD	0.011	0.07384	0.15	0.8808		0.037	0.071	0.525	0.6
Birth Weight	Neck BMD	0.066	0.07254	0.911	0.3624		0.004	0.072	0.059	0.953
Birth Weight	Obesity Class 1	0.063	0.06119	1.034	0.3013		0.074	0.06	1.226	0.22
Birth Weight	Obesity Class 2	0.067	0.06954	0.959	0.3378		0.076	0.068	1.12	0.263
Birth Weight	Obesity Class 3	0.106	0.1011	1.05	0.2935		0.098	0.096	1.014	0.31
Birth Weight	Overweight	0.045	0.06083	0.74	0.4592		0.071	0.058	1.212	0.225
Birth Weight	Rheumatoid Arthritis	-0.138	0.1165	-1.185	0.2359		-0.066	0.067	-0.981	0.326
Birth Weight	Schizophrenia	-0.002	0.06092	-0.035	0.9722		-0.002	0.056	-0.036	0.972
Birth Weight	T2D	-0.366	0.0899	-4.074	4.629e-05		-0.337	0.089	-3.794	0
Birth Weight	Total Cholesterol	-0.124	0.07224	-1.714	0.08654		-0.131	0.066	-2	0.046
Birth Weight	Triglycerides	-0.161	0.06509	-2.481	0.01312		-0.174	0.063	-2.745	0.006
Birth Weight	Ulcerative Colitis	0.008	0.1216	0.069	0.9447		-0.014	0.087	-0.162	0.871
Birth Weight	Waist Circumference	0.143	0.05814	2.466	0.01366		0.139	0.055	2.509	0.012
Birth Weight	Waist-Hip Ratio	-0.077	0.06164	-1.251	0.2109		-0.084	0.059	-1.425	0.154
Birth Weight	Years of Education	0.097	0.06703	1.451	0.1467		0.096	0.064	1.512	0.131
BMI	BMI 2010	1.013	0.006687	151.438	0		1.008	0.006	156.631	0
BMI	Childhood IQ	-0.173	0.05663	-3.052	0.002272		-0.164	0.052	-3.138	0.002
BMI	Childhood Obesity	0.732	0.0459	15.948	2.945e-57		0.733	0.04	18.504	1.907e-76
BMI	Cigarettes per Day	0.287	0.07307	3.929	8.546e-05		0.282	0.063	4.471	7.79e-06
BMI	College	-0.242	0.03322	-7.296	2.964e-13		-0.246	0.032	-7.756	8.736e-15
BMI	Coronary Artery Disease	0.217	0.04527	4.796	1.621e-06		0.231	0.028	8.166	3.178e-16
BMI	Crohn's Disease	0.021	0.03811	0.558	0.5772		-0.002	0.029	-0.08	0.936
BMI	Depression	-0.015	0.06356	-0.233	0.8156		-0.028	0.051	-0.547	0.585
BMI	Ever/Never Smoked	0.204	0.04135	4.929	8.284e-07		0.181	0.034	5.369	7.93e-08
BMI	Extreme BMI	1.027	0.02544	40.373	0		1.031	0.024	43.088	0
BMI	Extreme Height	-0.09	0.03338	-2.707	0.006781		-0.058	0.033	-1.748	0.08
BMI	Fasting Glucose	0.312	0.05258	5.925	3.121e-09		0.3	0.046	6.538	6.222e-11
BMI	Fasting Insulin	0.65	0.06235	10.43	1.814e-25		0.656	0.06	10.946	6.946e-28
BMI	Fasting Proinsulin	0.348	0.1626	2.138	0.03255		0.272	0.093	2.915	0.004
BMI	Former/Current Smoker	-0.185	0.05393	-3.432	0.0005988		-0.184	0.056	-3.307	0.001
BMI	HbA1C	0.205	0.06018	3.403	0.0006663		0.183	0.054	3.394	0.001
BMI	HDL	-0.382	0.03894	-9.803	1.095e-22		-0.375	0.031	-12.065	1.624e-33
BMI	Height	-0.093	0.0206	-4.516	6.295e-06		-0.072	0.02	-3.563	0
BMI	Height 2010	-0.094	0.02418	-3.896	9.777e-05		-0.067	0.023	-2.937	0.003
BMI	Hip Circumference	0.833	0.01201	69.38	0		0.838	0.011	76.399	0
BMI	HOMA-B	0.444	0.07039	6.311	2.766e-10		0.456	0.059	7.689	1.487e-14
BMI	HOMA-IR	0.62	0.07846	7.906	2.662e-15		0.66	0.073	9.004	2.169e-19
BMI	Infant Head Circumference	0.116	0.05772	2.016	0.04381		0.164	0.051	3.199	0.001
BMI	LDL	0.082	0.0377	2.173	0.0298		0.054	0.033	1.628	0.104
BMI	Lumbar Spine BMD	0.076	0.03328	2.273	0.02305		0.092	0.028	3.24	0.001
BMI	Neck BMD	0.083	0.02777	2.984	0.002845		0.071	0.026	2.7	0.007
BMI	Obesity Class 1	1.02	0.009907	102.99	0		1.032	0.01	106.409	0
BMI	Obesity Class 2	1.046	0.01623	64.49	0		1.038	0.016	62.984	0
BMI	Obesity Class 3	0.933	0.05212	17.908	1.016e-71		0.975	0.052	18.635	1.66e-77
BMI	Overweight	1.019	0.01219	83.558	0		1.022	0.012	87.433	0
BMI	Rheumatoid Arthritis	-0.051	0.0457	-1.119	0.263		0.046	0.029	1.602	0.109
BMI	Schizophrenia	-0.095	0.02518	-3.753	0.0001747		-0.103	0.021	-4.889	1.012e-06
BMI	T2D	0.361	0.04359	8.282	1.206e-16		0.381	0.038	10.133	3.959e-24
BMI	Total Cholesterol	0.023	0.03164	0.727	0.4674		-0.002	0.028	-0.058	0.954
BMI	Triglycerides	0.267	0.04361	6.13	8.808e-10		0.279	0.034	8.131	4.252e-16
BMI	Ulcerative Colitis	-0.132	0.04537	-2.918	0.003525		-0.122	0.034	-3.604	0
BMI	Waist Circumference	0.902	0.009501	94.901	0		0.897	0.008	106.477	0
BMI	Waist-Hip Ratio	0.579	0.02534	22.846	1.601e-115		0.572	0.024	24.132	1.157e-128
BMI	Years of Education	-0.279	0.03452	-8.078	6.583e-16		-0.289	0.032	-9.073	1.156e-19
BMI 2010	Childhood IQ	-0.186	0.06499	-2.855	0.004298		-0.163	0.054	-3.016	0.003
BMI 2010	Childhood Obesity	0.776	0.04735	16.398	1.985e-60		0.79	0.04	19.614	1.172e-85
BMI 2010	Cigarettes per Day	0.227	0.08693	2.616	0.008895		0.227	0.074	3.061	0.002
BMI 2010	College	-0.224	0.0395	-5.659	1.525e-08		-0.219	0.037	-5.953	2.638e-09
BMI 2010	Coronary Artery Disease	0.216	0.0565	3.817	0.000135		0.22	0.032	6.81	9.754e-12
BMI 2010	Crohn's Disease	0.044	0.0461	0.946	0.3442		0.026	0.038	0.691	0.49
BMI 2010	Depression	-0.034	0.07462	-0.454	0.6501		-0.049	0.055	-0.887	0.375
BMI 2010	Ever/Never Smoked	0.162	0.05117	3.167	0.001543		0.164	0.046	3.562	0
BMI 2010	Extreme BMI	1.021	0.02017	50.629	0		1.021	0.022	47.284	0
BMI 2010	Extreme Height	-0.083	0.03675	-2.253	0.02426		-0.046	0.035	-1.321	0.187
BMI 2010	Fasting Glucose	0.267	0.05778	4.621	3.822e-06		0.237	0.046	5.113	3.165e-07
BMI 2010	Fasting Insulin	0.535	0.065	8.234	1.81e-16		0.567	0.058	9.758	1.712e-22
BMI 2010	Fasting Proinsulin	0.283	0.1118	2.533	0.0113		0.205	0.074	2.758	0.006
BMI 2010	Former/Current Smoker	-0.192	0.0722	-2.658	0.007857		-0.177	0.065	-2.728	0.006
BMI 2010	HbA1C	0.173	0.06326	2.729	0.006358		0.142	0.05	2.859	0.004
BMI 2010	HDL	-0.355	0.05851	-6.075	1.242e-09		-0.345	0.045	-7.602	2.907e-14
BMI 2010	Height	-0.084	0.02413	-3.474	0.0005129		-0.051	0.024	-2.12	0.034
BMI 2010	Height 2010	-0.092	0.02804	-3.297	0.0009774		-0.056	0.026	-2.131	0.033
BMI 2010	Hip Circumference	0.822	0.0168	48.928	0		0.819	0.015	54.538	0
BMI 2010	HOMA-B	0.359	0.09256	3.874	0.0001071		0.398	0.064	6.22	4.974e-10
BMI 2010	HOMA-IR	0.598	0.1106	5.402	6.592e-08		0.665	0.083	7.984	1.421e-15
BMI 2010	Infant Head Circumference	0.124	0.06577	1.882	0.05988		0.172	0.058	2.954	0.003
BMI 2010	LDL	0.057	0.05204	1.098	0.272		0.029	0.042	0.703	0.482
BMI 2010	Lumbar Spine BMD	0.056	0.04186	1.344	0.1788		0.087	0.033	2.602	0.009
BMI 2010	Neck BMD	0.09	0.03163	2.838	0.004539		0.09	0.029	3.064	0.002
BMI 2010	Obesity Class 1	1.029	0.009539	107.91	0		1.044	0.009	111.008	0
BMI 2010	Obesity Class 2	1.061	0.01799	58.966	0		1.042	0.016	64.781	0
BMI 2010	Obesity Class 3	0.971	0.04932	19.682	3.071e-86		1.023	0.05	20.552	7.318e-94
BMI 2010	Overweight	1.012	0.01069	94.705	0		1.031	0.01	107.951	0
BMI 2010	Rheumatoid Arthritis	-0.009	0.05114	-0.182	0.8555		0.068	0.035	1.949	0.051
BMI 2010	Schizophrenia	-0.065	0.02896	-2.242	0.02495		-0.075	0.024	-3.092	0.002
BMI 2010	T2D	0.319	0.05873	5.427	5.729e-08		0.347	0.047	7.323	2.429e-13
BMI 2010	Total Cholesterol	0.002	0.04076	0.045	0.9637		-0.021	0.034	-0.613	0.54
BMI 2010	Triglycerides	0.213	0.04943	4.315	1.598e-05		0.231	0.038	6.039	1.553e-09
BMI 2010	Ulcerative Colitis	-0.134	0.05515	-2.431	0.01507		-0.126	0.043	-2.925	0.003
BMI 2010	Waist Circumference	0.89	0.01526	58.28	0		0.873	0.014	61.853	0
BMI 2010	Waist-Hip Ratio	0.562	0.03337	16.845	1.146e-63		0.547	0.032	17.089	1.802e-65
BMI 2010	Years of Education	-0.251	0.04131	-6.083	1.182e-09		-0.258	0.037	-6.927	4.294e-12
Childhood IQ	Childhood Obesity	-0.174	0.09701	-1.791	0.07322		-0.14	0.087	-1.602	0.109
Childhood IQ	Cigarettes per Day	-0.108	0.1504	-0.72	0.4715		-0.181	0.135	-1.338	0.181
Childhood IQ	College	0.713	0.08578	8.315	9.173e-17		0.731	0.085	8.56	1.126e-17
Childhood IQ	Coronary Artery Disease	-0.171	0.09353	-1.83	0.06722		-0.066	0.068	-0.961	0.336
Childhood IQ	Crohn's Disease	-0.078	0.1062	-0.733	0.4637		-0.119	0.092	-1.293	0.196
Childhood IQ	Depression	0.101	0.1412	0.714	0.4753		-0.025	0.12	-0.211	0.833
Childhood IQ	Ever/Never Smoked	-0.266	0.1102	-2.411	0.01593		-0.23	0.108	-2.133	0.033
Childhood IQ	Extreme BMI	-0.147	0.102	-1.437	0.1508		-0.14	0.094	-1.493	0.136
Childhood IQ	Extreme Height	0.15	0.07513	2.001	0.04534		0.158	0.074	2.131	0.033
Childhood IQ	Fasting Glucose	-0.056	0.1064	-0.524	0.6004		0	0.094	0.001	0.999
Childhood IQ	Fasting Insulin	-0.249	0.1259	-1.976	0.04821		-0.23	0.106	-2.172	0.03
Childhood IQ	Fasting Proinsulin	-0.226	0.1924	-1.173	0.241		-0.137	0.135	-1.016	0.309
Childhood IQ	Former/Current Smoker	0.417	0.1467	2.841	0.004499		0.41	0.149	2.75	0.006
Childhood IQ	HbA1C	-0.027	0.1586	-0.173	0.8626		-0.047	0.129	-0.364	0.716
Childhood IQ	HDL	0.182	0.07963	2.286	0.02224		0.137	0.069	1.994	0.046
Childhood IQ	Height	0.103	0.04928	2.087	0.03693		0.102	0.047	2.173	0.03
Childhood IQ	Height 2010	0.112	0.05793	1.927	0.05392		0.108	0.052	2.077	0.038
Childhood IQ	Hip Circumference	-0.09	0.06541	-1.369	0.1712		-0.078	0.06	-1.305	0.192
Childhood IQ	HOMA-B	-0.225	0.1221	-1.846	0.06489		-0.251	0.114	-2.195	0.028
Childhood IQ	HOMA-IR	-0.122	0.1343	-0.909	0.3634		-0.122	0.12	-1.018	0.309
Childhood IQ	Infant Head Circumference	0.315	0.1535	2.05	0.04041		0.381	0.142	2.686	0.007
Childhood IQ	LDL	-0.212	0.08518	-2.488	0.01286		-0.253	0.08	-3.146	0.002
Childhood IQ	Lumbar Spine BMD	0.026	0.08108	0.318	0.7505		0.066	0.077	0.857	0.391
Childhood IQ	Neck BMD	-0.079	0.07468	-1.062	0.2881		-0.004	0.065	-0.055	0.956
Childhood IQ	Obesity Class 1	-0.213	0.06647	-3.207	0.00134		-0.177	0.059	-3.019	0.003
Childhood IQ	Obesity Class 2	-0.196	0.07711	-2.54	0.01108		-0.138	0.074	-1.865	0.062
Childhood IQ	Obesity Class 3	-0.288	0.1194	-2.412	0.01585		-0.204	0.103	-1.975	0.048
Childhood IQ	Overweight	-0.198	0.06827	-2.894	0.003806		-0.156	0.063	-2.471	0.013
Childhood IQ	Rheumatoid Arthritis	-0.136	0.1015	-1.343	0.1792		-0.222	0.078	-2.864	0.004
Childhood IQ	Schizophrenia	-0.042	0.06204	-0.671	0.502		-0.055	0.057	-0.954	0.34
Childhood IQ	T2D	-0.094	0.09703	-0.967	0.3334		-0.091	0.095	-0.961	0.337
Childhood IQ	Total Cholesterol	-0.176	0.07412	-2.369	0.01783		-0.221	0.07	-3.142	0.002
Childhood IQ	Triglycerides	-0.175	0.06444	-2.716	0.006599		-0.181	0.063	-2.876	0.004
Childhood IQ	Ulcerative Colitis	0.003	0.109	0.023	0.9814		-0.012	0.102	-0.117	0.907
Childhood IQ	Waist Circumference	-0.187	0.06248	-3	0.002696		-0.156	0.056	-2.77	0.006
Childhood IQ	Waist-Hip Ratio	-0.186	0.05745	-3.246	0.001172		-0.145	0.051	-2.828	0.005
Childhood IQ	Years of Education	0.731	0.08622	8.484	2.185e-17		0.752	0.085	8.893	5.943e-19
Childhood Obesity	Cigarettes per Day	0.288	0.1054	2.732	0.006292		0.266	0.101	2.64	0.008
Childhood Obesity	College	-0.198	0.05584	-3.548	0.0003882		-0.214	0.05	-4.309	1.636e-05
Childhood Obesity	Coronary Artery Disease	0.133	0.07145	1.855	0.06358		0.163	0.046	3.542	0
Childhood Obesity	Crohn's Disease	-0.065	0.07045	-0.927	0.3539		-0.013	0.053	-0.242	0.809
Childhood Obesity	Depression	-0.097	0.1129	-0.862	0.3887		-0.07	0.09	-0.771	0.441
Childhood Obesity	Ever/Never Smoked	0.2	0.07933	2.518	0.0118		0.177	0.065	2.706	0.007
Childhood Obesity	Extreme BMI	0.822	0.07298	11.267	1.913e-29		0.852	0.072	11.814	3.319e-32
Childhood Obesity	Extreme Height	-0.095	0.05463	-1.745	0.08096		-0.057	0.064	-0.896	0.37
Childhood Obesity	Fasting Glucose	0.052	0.07802	0.667	0.5045		0.049	0.063	0.778	0.437
Childhood Obesity	Fasting Insulin	0.311	0.09928	3.136	0.001714		0.322	0.087	3.714	0
Childhood Obesity	Fasting Proinsulin	-0.037	0.1689	-0.22	0.8262		-0.071	0.117	-0.604	0.546
Childhood Obesity	Former/Current Smoker	-0.185	0.1056	-1.752	0.07969		-0.153	0.092	-1.664	0.096
Childhood Obesity	HbA1C	0.138	0.09556	1.445	0.1484		0.115	0.079	1.453	0.146
Childhood Obesity	HDL	-0.153	0.06323	-2.417	0.01566		-0.187	0.056	-3.356	0.001
Childhood Obesity	Height	-0.053	0.03897	-1.372	0.1699		-0.018	0.038	-0.484	0.628
Childhood Obesity	Height 2010	-0.064	0.04658	-1.371	0.1704		-0.025	0.042	-0.607	0.544
Childhood Obesity	Hip Circumference	0.609	0.05365	11.345	7.853e-30		0.629	0.046	13.707	9.277e-43
Childhood Obesity	HOMA-B	0.296	0.1248	2.369	0.01783		0.344	0.093	3.678	0
Childhood Obesity	HOMA-IR	0.364	0.13	2.801	0.005098		0.397	0.103	3.845	0
Childhood Obesity	Infant Head Circumference	0.296	0.09879	2.997	0.002726		0.273	0.091	2.996	0.003
Childhood Obesity	LDL	-0.048	0.06299	-0.761	0.4468		-0.135	0.059	-2.278	0.023
Childhood Obesity	Lumbar Spine BMD	0.069	0.06217	1.111	0.2668		0.047	0.053	0.893	0.372
Childhood Obesity	Neck BMD	-0.007	0.05719	-0.123	0.902		0.008	0.052	0.16	0.873
Childhood Obesity	Obesity Class 1	0.772	0.04948	15.604	6.827e-55		0.787	0.047	16.568	1.182e-61
Childhood Obesity	Obesity Class 2	0.825	0.05439	15.173	5.329e-52		0.845	0.054	15.498	3.606e-54
Childhood Obesity	Obesity Class 3	0.753	0.08588	8.773	1.745e-18		0.8	0.081	9.92	3.395e-23
Childhood Obesity	Overweight	0.804	0.05162	15.574	1.089e-54		0.815	0.047	17.361	1.64e-67
Childhood Obesity	Rheumatoid Arthritis	0.073	0.07931	0.918	0.3584		0.058	0.059	0.984	0.325
Childhood Obesity	Schizophrenia	-0.035	0.04655	-0.76	0.4475		-0.045	0.041	-1.103	0.27
Childhood Obesity	T2D	0.259	0.08303	3.114	0.001844		0.223	0.064	3.475	0.001
Childhood Obesity	Total Cholesterol	-0.046	0.0529	-0.878	0.3802		-0.111	0.049	-2.25	0.024
Childhood Obesity	Triglycerides	0.079	0.05268	1.492	0.1356		0.111	0.05	2.208	0.027
Childhood Obesity	Ulcerative Colitis	-0.336	0.08064	-4.164	3.129e-05		-0.239	0.056	-4.268	1.974e-05
Childhood Obesity	Waist Circumference	0.587	0.04875	12.035	2.338e-33		0.608	0.041	14.878	4.613e-50
Childhood Obesity	Waist-Hip Ratio	0.332	0.04961	6.685	2.317e-11		0.353	0.043	8.197	2.469e-16
Childhood Obesity	Years of Education	-0.193	0.05608	-3.44	0.000581		-0.23	0.048	-4.743	2.103e-06
Cigarettes per Day	College	-0.275	0.1062	-2.592	0.009542		-0.29	0.103	-2.816	0.005
Cigarettes per Day	Coronary Artery Disease	0.458	0.1456	3.143	0.001672		0.252	0.085	2.964	0.003
Cigarettes per Day	Crohn's Disease	0.178	0.1101	1.615	0.1062		0.217	0.081	2.671	0.008
Cigarettes per Day	Depression	0.015	0.1587	0.095	0.9242		0.045	0.127	0.355	0.723
Cigarettes per Day	Ever/Never Smoked	0.467	0.1162	4.023	5.756e-05		0.366	0.104	3.508	0
Cigarettes per Day	Extreme BMI	0.251	0.1181	2.126	0.03349		0.263	0.12	2.193	0.028
Cigarettes per Day	Extreme Height	-0.094	0.07448	-1.265	0.2059		-0.067	0.077	-0.868	0.385
Cigarettes per Day	Fasting Glucose	0.083	0.0989	0.835	0.4035		0.059	0.099	0.594	0.553
Cigarettes per Day	Fasting Insulin	0.066	0.1203	0.549	0.5832		0.033	0.12	0.273	0.785
Cigarettes per Day	Fasting Proinsulin	0.204	0.2265	0.902	0.3668		0.102	0.165	0.62	0.535
Cigarettes per Day	Former/Current Smoker	-0.545	0.1384	-3.94	8.157e-05		-0.619	0.141	-4.394	1.113e-05
Cigarettes per Day	HbA1C	0.09	0.1302	0.689	0.4907		0.13	0.117	1.115	0.265
Cigarettes per Day	HDL	-0.326	0.09572	-3.408	0.0006555		-0.332	0.096	-3.458	0.001
Cigarettes per Day	Height	-0.044	0.05121	-0.861	0.3895		-0.034	0.045	-0.746	0.455
Cigarettes per Day	Height 2010	-0.007	0.05761	-0.122	0.903		-0.015	0.053	-0.291	0.771
Cigarettes per Day	Hip Circumference	0.151	0.07477	2.013	0.04407		0.152	0.068	2.22	0.026
Cigarettes per Day	HOMA-B	0.098	0.1205	0.817	0.4141		0.041	0.12	0.342	0.732
Cigarettes per Day	HOMA-IR	0.114	0.1389	0.818	0.4135		0.024	0.14	0.175	0.861
Cigarettes per Day	Infant Head Circumference	0.129	0.1528	0.844	0.3988		0.135	0.148	0.911	0.362
Cigarettes per Day	LDL	-0.062	0.1059	-0.587	0.557		-0.032	0.094	-0.344	0.731
Cigarettes per Day	Lumbar Spine BMD	0.144	0.09058	1.589	0.112		0.062	0.083	0.747	0.455
Cigarettes per Day	Neck BMD	0.074	0.07805	0.944	0.3451		0.022	0.074	0.295	0.768
Cigarettes per Day	Obesity Class 1	0.31	0.09903	3.13	0.00175		0.329	0.092	3.563	0
Cigarettes per Day	Obesity Class 2	0.3	0.1002	2.993	0.002765		0.322	0.097	3.332	0.001
Cigarettes per Day	Obesity Class 3	0.152	0.1529	0.996	0.3193		0.29	0.136	2.126	0.034
Cigarettes per Day	Overweight	0.303	0.0954	3.175	0.001497		0.338	0.092	3.688	0
Cigarettes per Day	Rheumatoid Arthritis	0.11	0.1254	0.877	0.3803		0.123	0.074	1.672	0.095
Cigarettes per Day	Schizophrenia	0.144	0.07293	1.968	0.04901		0.105	0.059	1.785	0.074
Cigarettes per Day	T2D	0.179	0.1146	1.561	0.1186		0.218	0.093	2.339	0.019
Cigarettes per Day	Total Cholesterol	-0.047	0.08848	-0.528	0.5976		-0.028	0.082	-0.344	0.731
Cigarettes per Day	Triglycerides	0.245	0.06909	3.553	0.0003809		0.263	0.075	3.522	0
Cigarettes per Day	Ulcerative Colitis	0.158	0.1312	1.205	0.2283		0.117	0.094	1.237	0.216
Cigarettes per Day	Waist Circumference	0.285	0.07668	3.722	0.0001974		0.291	0.073	4.017	5.89e-05
Cigarettes per Day	Waist-Hip Ratio	0.322	0.08793	3.661	0.0002509		0.346	0.081	4.275	1.912e-05
Cigarettes per Day	Years of Education	-0.317	0.09832	-3.227	0.001253		-0.308	0.099	-3.113	0.002
College	Coronary Artery Disease	-0.277	0.07123	-3.886	0.0001017		-0.279	0.043	-6.528	6.664e-11
College	Crohn's Disease	-0.071	0.05656	-1.262	0.2071		-0.055	0.056	-0.979	0.328
College	Depression	-0.145	0.09067	-1.599	0.1097		-0.091	0.081	-1.126	0.26
College	Ever/Never Smoked	-0.397	0.06516	-6.089	1.139e-09		-0.354	0.059	-5.974	2.32e-09
College	Extreme BMI	-0.171	0.05293	-3.234	0.001221		-0.21	0.05	-4.195	2.727e-05
College	Extreme Height	0.1	0.04839	2.072	0.03829		0.078	0.043	1.805	0.071
College	Fasting Glucose	-0.115	0.05901	-1.948	0.05147		-0.074	0.056	-1.337	0.181
College	Fasting Insulin	-0.295	0.06762	-4.356	1.323e-05		-0.258	0.066	-3.897	9.738e-05
College	Fasting Proinsulin	-0.102	0.1226	-0.831	0.4062		-0.156	0.096	-1.622	0.105
College	Former/Current Smoker	0.507	0.09226	5.499	3.811e-08		0.555	0.097	5.715	1.094e-08
College	HbA1C	-0.197	0.08985	-2.191	0.02844		-0.203	0.083	-2.442	0.015
College	HDL	0.279	0.05724	4.872	1.106e-06		0.283	0.047	6.018	1.771e-09
College	Height	0.123	0.02886	4.249	2.144e-05		0.118	0.027	4.321	1.554e-05
College	Height 2010	0.117	0.03293	3.565	0.0003639		0.11	0.032	3.483	0
College	Hip Circumference	-0.122	0.04032	-3.024	0.002494		-0.133	0.037	-3.602	0
College	HOMA-B	-0.192	0.0811	-2.367	0.01792		-0.164	0.075	-2.194	0.028
College	HOMA-IR	-0.293	0.08332	-3.516	0.0004379		-0.257	0.078	-3.283	0.001
College	Infant Head Circumference	0.214	0.08833	2.425	0.01532		0.19	0.089	2.141	0.032
College	LDL	-0.139	0.05876	-2.358	0.01837		-0.13	0.05	-2.622	0.009
College	Lumbar Spine BMD	0.071	0.05062	1.398	0.1621		0.046	0.046	1.014	0.311
College	Neck BMD	0.049	0.05004	0.984	0.325		0.035	0.044	0.806	0.42
College	Obesity Class 1	-0.229	0.0405	-5.651	1.595e-08		-0.253	0.036	-6.987	2.804e-12
College	Obesity Class 2	-0.267	0.04898	-5.444	5.214e-08		-0.271	0.044	-6.16	7.273e-10
College	Obesity Class 3	-0.291	0.0743	-3.915	9.031e-05		-0.332	0.064	-5.182	2.199e-07
College	Overweight	-0.268	0.04476	-5.996	2.027e-09		-0.267	0.04	-6.704	2.029e-11
College	Rheumatoid Arthritis	-0.172	0.06713	-2.563	0.01037		-0.274	0.052	-5.26	1.438e-07
College	Schizophrenia	0.071	0.03903	1.81	0.07022		0.053	0.036	1.484	0.138
College	T2D	-0.203	0.06434	-3.161	0.001574		-0.178	0.054	-3.292	0.001
College	Total Cholesterol	-0.107	0.04909	-2.177	0.02947		-0.089	0.041	-2.167	0.03
College	Triglycerides	-0.248	0.04438	-5.596	2.187e-08		-0.236	0.042	-5.609	2.034e-08
College	Ulcerative Colitis	0.034	0.06659	0.507	0.6119		0.057	0.06	0.942	0.346
College	Waist Circumference	-0.246	0.0354	-6.959	3.425e-12		-0.239	0.033	-7.146	8.905e-13
College	Waist-Hip Ratio	-0.302	0.03832	-7.873	3.468e-15		-0.285	0.036	-7.99	1.345e-15
College	Years of Education	1.002	0.01331	75.272	0		1.012	0.014	72.095	0
Coronary Artery Disease	Crohn's Disease	0.057	0.06814	0.838	0.4021		0.078	0.04	1.938	0.053
Coronary Artery Disease	Depression	0.034	0.1174	0.287	0.7742		0.147	0.06	2.454	0.014
Coronary Artery Disease	Ever/Never Smoked	0.249	0.08434	2.953	0.003144		0.266	0.046	5.756	8.616e-09
Coronary Artery Disease	Extreme BMI	0.2	0.06985	2.868	0.004125		0.252	0.047	5.32	1.036e-07
Coronary Artery Disease	Extreme Height	-0.17	0.06067	-2.808	0.004982		-0.13	0.036	-3.595	0
Coronary Artery Disease	Fasting Glucose	0.148	0.08868	1.672	0.09462		0.106	0.047	2.279	0.023
Coronary Artery Disease	Fasting Insulin	0.227	0.1107	2.047	0.04062		0.269	0.064	4.227	2.367e-05
Coronary Artery Disease	Fasting Proinsulin	0.108	0.1793	0.6	0.5485		0.01	0.081	0.127	0.899
Coronary Artery Disease	Former/Current Smoker	-0.135	0.1132	-1.189	0.2345		-0.319	0.068	-4.712	2.455e-06
Coronary Artery Disease	HbA1C	0.352	0.1291	2.729	0.006351		0.24	0.062	3.886	0
Coronary Artery Disease	HDL	-0.252	0.06685	-3.766	0.0001657		-0.314	0.042	-7.532	4.984e-14
Coronary Artery Disease	Height	-0.173	0.03935	-4.394	1.115e-05		-0.098	0.023	-4.236	2.276e-05
Coronary Artery Disease	Height 2010	-0.173	0.04523	-3.817	0.000135		-0.098	0.025	-3.925	8.661e-05
Coronary Artery Disease	Hip Circumference	0.102	0.04992	2.044	0.04099		0.139	0.034	4.128	3.659e-05
Coronary Artery Disease	HOMA-B	0.202	0.1187	1.704	0.08842		0.126	0.063	2.01	0.044
Coronary Artery Disease	HOMA-IR	0.244	0.1229	1.983	0.04731		0.223	0.069	3.255	0.001
Coronary Artery Disease	Infant Head Circumference	-0.098	0.1231	-0.799	0.4241		-0.062	0.075	-0.823	0.41
Coronary Artery Disease	LDL	0.25	0.07271	3.443	0.0005751		0.221	0.051	4.343	1.407e-05
Coronary Artery Disease	Lumbar Spine BMD	0.052	0.07135	0.732	0.464		0.047	0.039	1.198	0.231
Coronary Artery Disease	Neck BMD	0.021	0.05862	0.356	0.7217		0.035	0.036	0.954	0.34
Coronary Artery Disease	Obesity Class 1	0.215	0.05814	3.691	0.0002233		0.205	0.035	5.885	3.981e-09
Coronary Artery Disease	Obesity Class 2	0.236	0.07199	3.275	0.001057		0.234	0.042	5.545	2.931e-08
Coronary Artery Disease	Obesity Class 3	0.234	0.1013	2.31	0.02088		0.212	0.061	3.48	0.001
Coronary Artery Disease	Overweight	0.183	0.06127	2.994	0.002753		0.204	0.036	5.63	1.798e-08
Coronary Artery Disease	Rheumatoid Arthritis	-0.063	0.08179	-0.776	0.4377		0.078	0.038	2.077	0.038
Coronary Artery Disease	Schizophrenia	-1e-05	0.05013	-0.006	0.9955		-0.027	0.029	-0.932	0.351
Coronary Artery Disease	T2D	0.385	0.07534	5.116	3.117e-07		0.367	0.051	7.167	7.69e-13
Coronary Artery Disease	Total Cholesterol	0.241	0.07186	3.352	0.0008034		0.155	0.049	3.196	0.001
Coronary Artery Disease	Triglycerides	0.318	0.06171	5.16	2.466e-07		0.269	0.039	6.837	8.084e-12
Coronary Artery Disease	Ulcerative Colitis	0.038	0.0939	0.402	0.6877		0.025	0.047	0.53	0.596
Coronary Artery Disease	Waist Circumference	0.201	0.05059	3.983	6.811e-05		0.262	0.032	8.289	1.138e-16
Coronary Artery Disease	Waist-Hip Ratio	0.269	0.0533	5.055	4.309e-07		0.301	0.032	9.272	1.823e-20
Coronary Artery Disease	Years of Education	-0.247	0.06495	-3.798	0.0001457		-0.324	0.046	-7.025	2.135e-12
Crohn's Disease	Depression	0.021	0.09259	0.228	0.8197		0.003	0.057	0.058	0.954
Crohn's Disease	Ever/Never Smoked	-0.032	0.076	-0.422	0.6733		-0.02	0.055	-0.366	0.715
Crohn's Disease	Extreme BMI	-0.051	0.06034	-0.843	0.3994		-0.037	0.055	-0.681	0.496
Crohn's Disease	Extreme Height	0.098	0.04678	2.09	0.03659		0.095	0.053	1.792	0.073
Crohn's Disease	Fasting Glucose	-0.077	0.06794	-1.14	0.2544		-0.097	0.056	-1.727	0.084
Crohn's Disease	Fasting Insulin	0.005	0.07844	0.061	0.951		-0.006	0.063	-0.095	0.925
Crohn's Disease	Fasting Proinsulin	0.227	0.1479	1.537	0.1244		0.186	0.094	1.983	0.047
Crohn's Disease	Former/Current Smoker	0.004	0.09748	0.042	0.9667		-0.015	0.076	-0.195	0.846
Crohn's Disease	HbA1C	-0.041	0.105	-0.387	0.6991		-0.002	0.07	-0.028	0.978
Crohn's Disease	HDL	-0.049	0.06252	-0.778	0.4368		-0.052	0.046	-1.128	0.259
Crohn's Disease	Height	0.03	0.03745	0.802	0.4224		0.053	0.029	1.838	0.066
Crohn's Disease	Height 2010	0.063	0.0414	1.517	0.1293		0.087	0.033	2.595	0.009
Crohn's Disease	Hip Circumference	0.027	0.04559	0.589	0.5556		0.022	0.037	0.604	0.546
Crohn's Disease	HOMA-B	0.057	0.09741	0.584	0.5591		0.025	0.068	0.362	0.717
Crohn's Disease	HOMA-IR	-0.009	0.09551	-0.092	0.9265		-0.046	0.071	-0.64	0.522
Crohn's Disease	Infant Head Circumference	0.027	0.09927	0.267	0.7893		0.071	0.081	0.873	0.383
Crohn's Disease	LDL	-0.102	0.05499	-1.862	0.06261		-0.085	0.046	-1.868	0.062
Crohn's Disease	Lumbar Spine BMD	-0.015	0.06847	-0.221	0.8255		-0.04	0.051	-0.779	0.436
Crohn's Disease	Neck BMD	-0.105	0.0637	-1.646	0.09986		-0.111	0.046	-2.391	0.017
Crohn's Disease	Obesity Class 1	0.01	0.04642	0.211	0.833		0.007	0.038	0.175	0.861
Crohn's Disease	Obesity Class 2	-0.029	0.05434	-0.536	0.5923		-0.033	0.044	-0.754	0.451
Crohn's Disease	Obesity Class 3	-0.084	0.07938	-1.062	0.2883		-0.098	0.07	-1.395	0.163
Crohn's Disease	Overweight	0.02	0.05106	0.384	0.7009		-0.02	0.041	-0.492	0.623
Crohn's Disease	Rheumatoid Arthritis	-0.029	0.08258	-0.351	0.7255		0.071	0.057	1.244	0.213
Crohn's Disease	Schizophrenia	0.133	0.0435	3.061	0.002204		0.101	0.034	2.965	0.003
Crohn's Disease	T2D	-0.119	0.07022	-1.691	0.0908		0.034	0.054	0.619	0.536
Crohn's Disease	Total Cholesterol	-0.071	0.05333	-1.325	0.1852		-0.08	0.042	-1.881	0.06
Crohn's Disease	Triglycerides	0.026	0.06131	0.421	0.6734		0.016	0.047	0.334	0.739
Crohn's Disease	Ulcerative Colitis	0.543	0.07371	7.371	1.694e-13		0.7	0.047	14.93	2.116e-50
Crohn's Disease	Waist Circumference	-0.014	0.04555	-0.301	0.7636		0.002	0.037	0.062	0.95
Crohn's Disease	Waist-Hip Ratio	-0.058	0.0512	-1.137	0.2556		-0.014	0.04	-0.356	0.722
Crohn's Disease	Years of Education	-0.051	0.05485	-0.929	0.3531		-0.051	0.054	-0.953	0.34
Depression	Ever/Never Smoked	0.1782	0.118	1.511	0.1308		0.168	0.09	1.864	0.062
Depression	Extreme BMI	-0.1596	0.1011	-1.578	0.1146		-0.149	0.091	-1.641	0.101
Depression	Extreme Height	-0.109	0.08462	-1.288	0.1977		-0.025	0.076	-0.335	0.737
Depression	Fasting Glucose	-0.04781	0.114	-0.419	0.6751		-0.061	0.079	-0.771	0.441
Depression	Fasting Insulin	-0.0224	0.1453	-0.154	0.8775		-0.105	0.109	-0.969	0.332
Depression	Fasting Proinsulin	0.09053	0.2117	0.428	0.6689		-0.019	0.137	-0.137	0.891
Depression	Former/Current Smoker	-0.01958	0.1699	-0.115	0.9082		-0.109	0.116	-0.937	0.349
Depression	HbA1C	-0.2218	0.1602	-1.385	0.1661		-0.132	0.108	-1.225	0.221
Depression	HDL	-0.004728	0.09192	-0.051	0.959		-0.037	0.075	-0.488	0.626
Depression	Height	-0.1285	0.05163	-2.488	0.01284		-0.065	0.041	-1.595	0.111
Depression	Height 2010	-0.1219	0.06086	-2.003	0.04513		-0.062	0.048	-1.29	0.197
Depression	Hip Circumference	-0.06691	0.07345	-0.911	0.3623		-0.08	0.058	-1.39	0.165
Depression	HOMA-B	0.01222	0.1811	0.067	0.9462		0.05	0.112	0.448	0.654
Depression	HOMA-IR	0.111	0.192	0.578	0.563		0.064	0.135	0.47	0.638
Depression	Infant Head Circumference	0.01929	0.1612	0.12	0.9047		0.053	0.129	0.414	0.679
Depression	LDL	-0.1174	0.09519	-1.233	0.2176		-0.058	0.082	-0.71	0.478
Depression	Lumbar Spine BMD	-0.009101	0.09869	-0.092	0.9265		0.044	0.072	0.607	0.544
Depression	Neck BMD	0.05225	0.08429	0.62	0.5353		0.091	0.068	1.353	0.176
Depression	Obesity Class 1	-0.06162	0.07375	-0.836	0.4034		-0.052	0.065	-0.804	0.421
Depression	Obesity Class 2	-0.1532	0.09356	-1.638	0.1014		-0.116	0.086	-1.349	0.177
Depression	Obesity Class 3	-0.1803	0.1372	-1.314	0.1888		-0.024	0.118	-0.205	0.838
Depression	Overweight	-0.05639	0.08214	-0.687	0.4924		-0.049	0.07	-0.695	0.487
Depression	Rheumatoid Arthritis	-0.1283	0.1127	-1.139	0.2549		-0.028	0.071	-0.398	0.691
Depression	Schizophrenia	0.5083	0.07512	6.767	1.319e-11		0.461	0.06	7.728	1.09e-14
Depression	T2D	0.05055	0.1171	0.432	0.6659		0.051	0.086	0.586	0.558
Depression	Total Cholesterol	-0.03938	0.08777	-0.449	0.6537		-0.014	0.075	-0.187	0.852
Depression	Triglycerides	0.1852	0.08514	2.175	0.02965		0.134	0.069	1.94	0.052
Depression	Ulcerative Colitis	0.219	0.1227	1.785	0.07433		0.194	0.082	2.36	0.018
Depression	Waist Circumference	0.04512	0.07435	0.607	0.5439		0.027	0.06	0.45	0.653
Depression	Waist-Hip Ratio	0.1275	0.07147	1.783	0.07451		0.12	0.059	2.049	0.04
Depression	Years of Education	4.739e-05	0.08738	0.001	0.9996		0.008	0.081	0.093	0.926
Ever/Never Smoked	Extreme BMI	0.203	0.07365	2.757	0.005839		0.183	0.064	2.873	0.004
Ever/Never Smoked	Extreme Height	-0.095	0.06098	-1.561	0.1185		-0.075	0.058	-1.295	0.195
Ever/Never Smoked	Fasting Glucose	0.076	0.07884	0.961	0.3367		0.088	0.065	1.354	0.176
Ever/Never Smoked	Fasting Insulin	0.192	0.09344	2.058	0.03954		0.182	0.081	2.254	0.024
Ever/Never Smoked	Fasting Proinsulin	0.428	0.1956	2.187	0.02873		0.281	0.149	1.886	0.059
Ever/Never Smoked	Former/Current Smoker	-0.684	0.116	-5.896	3.727e-09		-0.535	0.1	-5.335	9.558e-08
Ever/Never Smoked	HbA1C	0.088	0.09787	0.902	0.3668		0.081	0.081	1.002	0.316
Ever/Never Smoked	HDL	-0.184	0.06216	-2.965	0.003031		-0.147	0.052	-2.839	0.005
Ever/Never Smoked	Height	-0.047	0.0373	-1.256	0.209		-0.062	0.032	-1.915	0.056
Ever/Never Smoked	Height 2010	-0.03	0.04203	-0.719	0.4722		-0.045	0.035	-1.299	0.194
Ever/Never Smoked	Hip Circumference	0.098	0.04816	2.027	0.04264		0.073	0.042	1.726	0.084
Ever/Never Smoked	HOMA-B	0.087	0.09377	0.928	0.3533		0.087	0.081	1.084	0.278
Ever/Never Smoked	HOMA-IR	0.245	0.1153	2.122	0.03382		0.204	0.102	1.998	0.046
Ever/Never Smoked	Infant Head Circumference	-0.051	0.1133	-0.446	0.6556		-0.025	0.105	-0.239	0.811
Ever/Never Smoked	LDL	0.023	0.06324	0.356	0.7218		-0.002	0.054	-0.028	0.977
Ever/Never Smoked	Lumbar Spine BMD	0.032	0.06486	0.495	0.6204		-0.014	0.058	-0.247	0.805
Ever/Never Smoked	Neck BMD	0.059	0.06243	0.945	0.3445		0.018	0.054	0.338	0.736
Ever/Never Smoked	Obesity Class 1	0.217	0.05486	3.952	7.763e-05		0.216	0.047	4.602	4.194e-06
Ever/Never Smoked	Obesity Class 2	0.19	0.06303	3.02	0.002532		0.174	0.058	2.99	0.003
Ever/Never Smoked	Obesity Class 3	0.156	0.09968	1.563	0.1181		0.183	0.083	2.188	0.029
Ever/Never Smoked	Overweight	0.139	0.0541	2.577	0.009977		0.146	0.05	2.932	0.003
Ever/Never Smoked	Rheumatoid Arthritis	0.171	0.08463	2.019	0.04352		0.146	0.052	2.805	0.005
Ever/Never Smoked	Schizophrenia	0.054	0.04802	1.124	0.2609		0.1	0.041	2.449	0.014
Ever/Never Smoked	T2D	-0.051	0.08463	-0.603	0.5466		0.04	0.069	0.573	0.567
Ever/Never Smoked	Total Cholesterol	0.007	0.05768	0.12	0.9046		-0.002	0.048	-0.05	0.96
Ever/Never Smoked	Triglycerides	0.174	0.05486	3.172	0.001516		0.16	0.047	3.38	0.001
Ever/Never Smoked	Ulcerative Colitis	0.022	0.09189	0.24	0.8102		0.009	0.065	0.142	0.887
Ever/Never Smoked	Waist Circumference	0.2	0.04704	4.246	2.171e-05		0.176	0.043	4.112	3.919e-05
Ever/Never Smoked	Waist-Hip Ratio	0.239	0.04487	5.321	1.033e-07		0.196	0.042	4.664	3.095e-06
Ever/Never Smoked	Years of Education	-0.361	0.064	-5.647	1.636e-08		-0.337	0.06	-5.578	2.435e-08
Extreme BMI	Extreme Height	-0.117	0.04361	-2.689	0.007161		-0.069	0.045	-1.536	0.124
Extreme BMI	Fasting Glucose	0.21	0.06735	3.114	0.001843		0.225	0.06	3.77	0
Extreme BMI	Fasting Insulin	0.62	0.09796	6.325	2.531e-10		0.645	0.091	7.071	1.533e-12
Extreme BMI	Fasting Proinsulin	0.376	0.1647	2.281	0.02254		0.307	0.102	3.005	0.003
Extreme BMI	Former/Current Smoker	-0.165	0.09025	-1.83	0.06723		-0.126	0.086	-1.465	0.143
Extreme BMI	HbA1C	0.207	0.1005	2.055	0.03987		0.125	0.092	1.36	0.174
Extreme BMI	HDL	-0.33	0.08998	-3.671	0.0002414		-0.349	0.082	-4.258	2.061e-05
Extreme BMI	Height	-0.105	0.03085	-3.409	0.000651		-0.082	0.031	-2.634	0.008
Extreme BMI	Height 2010	-0.106	0.03665	-2.905	0.003677		-0.079	0.038	-2.078	0.038
Extreme BMI	Hip Circumference	0.849	0.03336	25.444	8.216e-143		0.861	0.031	27.657	2.285e-168
Extreme BMI	HOMA-B	0.475	0.1442	3.291	0.0009997		0.512	0.118	4.349	1.366e-05
Extreme BMI	HOMA-IR	0.603	0.1394	4.324	1.532e-05		0.653	0.115	5.675	1.387e-08
Extreme BMI	Infant Head Circumference	0.147	0.09513	1.543	0.1228		0.134	0.097	1.375	0.169
Extreme BMI	LDL	0.101	0.06515	1.543	0.1229		0.056	0.055	1.028	0.304
Extreme BMI	Lumbar Spine BMD	0.034	0.05653	0.604	0.5456		0.039	0.051	0.764	0.445
Extreme BMI	Neck BMD	0.066	0.04812	1.362	0.1731		0.049	0.048	1.018	0.309
Extreme BMI	Obesity Class 1	1.001	0.02302	43.467	0		1.002	0.024	41.6	0
Extreme BMI	Obesity Class 2	1.026	0.02141	47.912	0		1.029	0.022	46.322	0
Extreme BMI	Obesity Class 3	1.038	0.04404	23.569	8.039e-123		1.057	0.043	24.569	2.684e-133
Extreme BMI	Overweight	1.025	0.02802	36.568	9.139e-293		1.022	0.028	36.558	1.34e-292
Extreme BMI	Rheumatoid Arthritis	0.075	0.08379	0.898	0.369		0.074	0.053	1.394	0.163
Extreme BMI	Schizophrenia	-0.02	0.04481	-0.447	0.6548		-0.041	0.041	-1	0.317
Extreme BMI	T2D	0.345	0.06917	4.989	6.073e-07		0.362	0.066	5.508	3.63e-08
Extreme BMI	Total Cholesterol	0.039	0.05071	0.77	0.4412		-0.004	0.044	-0.1	0.92
Extreme BMI	Triglycerides	0.191	0.06836	2.794	0.005209		0.208	0.055	3.763	0
Extreme BMI	Ulcerative Colitis	-0.206	0.06988	-2.954	0.003132		-0.196	0.062	-3.153	0.002
Extreme BMI	Waist Circumference	0.893	0.03128	28.533	4.585e-179		0.893	0.03	29.412	3.91e-190
Extreme BMI	Waist-Hip Ratio	0.522	0.04792	10.89	1.29e-27		0.522	0.047	11.008	3.514e-28
Extreme BMI	Years of Education	-0.175	0.05448	-3.217	0.001293		-0.215	0.051	-4.187	2.831e-05
Extreme Height	Fasting Glucose	0.022	0.05618	0.4	0.6891		0.048	0.059	0.805	0.421
Extreme Height	Fasting Insulin	-0.026	0.07723	-0.34	0.7336		0.011	0.067	0.169	0.866
Extreme Height	Fasting Proinsulin	0.168	0.1124	1.49	0.1362		0.146	0.083	1.744	0.081
Extreme Height	Former/Current Smoker	0.061	0.07179	0.85	0.3951		0.009	0.071	0.128	0.898
Extreme Height	HbA1C	-0.141	0.09126	-1.54	0.1235		-0.118	0.085	-1.394	0.163
Extreme Height	HDL	0.041	0.05495	0.741	0.4584		0.023	0.057	0.406	0.685
Extreme Height	Height	0.992	0.01552	63.942	0		0.988	0.014	71.141	0
Extreme Height	Height 2010	0.983	0.01488	66.042	0		0.98	0.013	77.633	0
Extreme Height	Hip Circumference	0.384	0.0358	10.716	8.53e-27		0.398	0.036	11.113	1.09e-28
Extreme Height	HOMA-B	-0.026	0.08033	-0.322	0.7475		-0.035	0.079	-0.44	0.66
Extreme Height	HOMA-IR	0.055	0.08021	0.685	0.4935		0.067	0.078	0.86	0.39
Extreme Height	Infant Head Circumference	0.215	0.09475	2.268	0.02333		0.202	0.092	2.199	0.028
Extreme Height	LDL	-0.13	0.05438	-2.398	0.01649		-0.12	0.048	-2.48	0.013
Extreme Height	Lumbar Spine BMD	-0.007	0.04851	-0.134	0.8932		0.023	0.045	0.499	0.618
Extreme Height	Neck BMD	0.019	0.0496	0.393	0.6944		-0.005	0.047	-0.096	0.924
Extreme Height	Obesity Class 1	-0.105	0.0383	-2.748	0.005988		-0.069	0.04	-1.749	0.08
Extreme Height	Obesity Class 2	-0.069	0.04128	-1.673	0.0944		-0.016	0.042	-0.385	0.7
Extreme Height	Obesity Class 3	-0.128	0.05705	-2.251	0.02439		-0.086	0.049	-1.748	0.081
Extreme Height	Overweight	-0.085	0.04091	-2.083	0.03721		-0.052	0.038	-1.357	0.175
Extreme Height	Rheumatoid Arthritis	0.006	0.0604	0.097	0.9226		0.042	0.045	0.946	0.344
Extreme Height	Schizophrenia	0.043	0.03519	1.215	0.2245		0.042	0.034	1.219	0.223
Extreme Height	T2D	-0.064	0.06334	-1.004	0.3156		-0.038	0.061	-0.631	0.528
Extreme Height	Total Cholesterol	-0.111	0.04282	-2.6	0.009326		-0.106	0.042	-2.543	0.011
Extreme Height	Triglycerides	-0.072	0.03881	-1.846	0.06496		-0.068	0.039	-1.746	0.081
Extreme Height	Ulcerative Colitis	0.063	0.06802	0.925	0.3551		0.045	0.064	0.707	0.48
Extreme Height	Waist Circumference	0.195	0.03919	4.969	6.738e-07		0.225	0.036	6.216	5.104e-10
Extreme Height	Waist-Hip Ratio	-0.122	0.04018	-3.045	0.002328		-0.086	0.038	-2.236	0.025
Extreme Height	Years of Education	0.1	0.04589	2.189	0.02861		0.075	0.044	1.705	0.088
Fasting Glucose	Fasting Insulin	0.309	0.1027	3.013	0.002586		0.296	0.093	3.173	0.002
Fasting Glucose	Fasting Proinsulin	0.297	0.2072	1.433	0.152		0.359	0.143	2.515	0.012
Fasting Glucose	Former/Current Smoker	-0.157	0.09848	-1.591	0.1116		-0.201	0.086	-2.344	0.019
Fasting Glucose	HbA1C	0.412	0.1163	3.544	0.0003944		0.4	0.098	4.065	4.813e-05
Fasting Glucose	HDL	-0.285	0.07222	-3.951	7.771e-05		-0.208	0.067	-3.121	0.002
Fasting Glucose	Height	-0.043	0.04104	-1.046	0.2956		-0.016	0.034	-0.472	0.637
Fasting Glucose	Height 2010	-0.052	0.04495	-1.168	0.2428		-0.018	0.04	-0.461	0.645
Fasting Glucose	Hip Circumference	0.244	0.05921	4.127	3.67e-05		0.238	0.056	4.246	2.179e-05
Fasting Glucose	HOMA-B	-0.429	0.1107	-3.87	0.0001086		-0.47	0.104	-4.521	6.167e-06
Fasting Glucose	HOMA-IR	0.496	0.1037	4.783	1.729e-06		0.497	0.088	5.639	1.709e-08
Fasting Glucose	Infant Head Circumference	-0.054	0.1003	-0.536	0.5919		0.008	0.096	0.085	0.933
Fasting Glucose	LDL	-0.029	0.07811	-0.37	0.7114		-0.055	0.066	-0.833	0.405
Fasting Glucose	Lumbar Spine BMD	0.136	0.06689	2.037	0.04168		0.125	0.06	2.086	0.037
Fasting Glucose	Neck BMD	0.135	0.05939	2.275	0.0229		0.141	0.055	2.573	0.01
Fasting Glucose	Obesity Class 1	0.273	0.05626	4.855	1.204e-06		0.26	0.05	5.225	1.739e-07
Fasting Glucose	Obesity Class 2	0.27	0.06522	4.141	3.463e-05		0.249	0.062	4.048	5.158e-05
Fasting Glucose	Obesity Class 3	0.233	0.08792	2.655	0.007939		0.258	0.081	3.195	0.001
Fasting Glucose	Overweight	0.299	0.06278	4.765	1.884e-06		0.271	0.054	5.044	4.551e-07
Fasting Glucose	Rheumatoid Arthritis	0.081	0.08982	0.905	0.3654		0.035	0.057	0.623	0.533
Fasting Glucose	Schizophrenia	-0.038	0.04167	-0.903	0.3663		-0.037	0.035	-1.052	0.293
Fasting Glucose	T2D	0.582	0.1048	5.555	2.778e-08		0.667	0.103	6.488	8.688e-11
Fasting Glucose	Total Cholesterol	-0.119	0.07672	-1.549	0.1215		-0.096	0.065	-1.482	0.138
Fasting Glucose	Triglycerides	0.096	0.1171	0.817	0.4139		0.117	0.095	1.226	0.22
Fasting Glucose	Ulcerative Colitis	0.026	0.09493	0.273	0.785		0.044	0.07	0.636	0.525
Fasting Glucose	Waist Circumference	0.316	0.05646	5.604	2.092e-08		0.302	0.051	5.945	2.756e-09
Fasting Glucose	Waist-Hip Ratio	0.209	0.06212	3.369	0.0007548		0.202	0.052	3.868	0
Fasting Glucose	Years of Education	-0.142	0.06039	-2.357	0.01842		-0.11	0.059	-1.858	0.063
Fasting Insulin	Fasting Proinsulin	0.287	0.2032	1.413	0.1576		0.252	0.139	1.82	0.069
Fasting Insulin	Former/Current Smoker	-0.112	0.1277	-0.874	0.3821		-0.135	0.1	-1.35	0.177
Fasting Insulin	HbA1C	0.131	0.1248	1.051	0.2934		0.166	0.109	1.525	0.127
Fasting Insulin	HDL	-0.579	0.1036	-5.587	2.317e-08		-0.554	0.077	-7.192	6.386e-13
Fasting Insulin	Height	0.035	0.04454	0.79	0.4295		0.035	0.039	0.89	0.374
Fasting Insulin	Height 2010	0.018	0.05172	0.356	0.7216		0.044	0.046	0.961	0.337
Fasting Insulin	Hip Circumference	0.552	0.06823	8.086	6.172e-16		0.554	0.064	8.662	4.642e-18
Fasting Insulin	HOMA-B	1.075	0.0801	13.424	4.394e-41		1.102	0.077	14.406	4.715e-47
Fasting Insulin	HOMA-IR	1.467	0.1041	14.088	4.499e-45		1.532	0.108	14.202	8.886e-46
Fasting Insulin	Infant Head Circumference	-0.002	0.13	-0.013	0.9899		0.038	0.121	0.317	0.751
Fasting Insulin	LDL	0.121	0.1068	1.133	0.2572		0.082	0.084	0.976	0.329
Fasting Insulin	Lumbar Spine BMD	0.021	0.08792	0.233	0.8154		0.047	0.075	0.62	0.536
Fasting Insulin	Neck BMD	0.152	0.07965	1.913	0.05577		0.119	0.068	1.761	0.078
Fasting Insulin	Obesity Class 1	0.574	0.06366	9.021	1.871e-19		0.606	0.059	10.361	3.728e-25
Fasting Insulin	Obesity Class 2	0.664	0.08511	7.802	6.109e-15		0.669	0.08	8.394	4.706e-17
Fasting Insulin	Obesity Class 3	0.603	0.1167	5.168	2.37e-07		0.632	0.114	5.544	2.965e-08
Fasting Insulin	Overweight	0.614	0.07498	8.19	2.603e-16		0.635	0.062	10.156	3.1e-24
Fasting Insulin	Rheumatoid Arthritis	0.107	0.09798	1.092	0.2749		0.033	0.063	0.528	0.597
Fasting Insulin	Schizophrenia	-0.039	0.05766	-0.674	0.5001		-0.008	0.048	-0.162	0.871
Fasting Insulin	T2D	0.48	0.1145	4.194	2.739e-05		0.483	0.095	5.074	3.901e-07
Fasting Insulin	Total Cholesterol	0.054	0.08582	0.626	0.5316		0.035	0.071	0.485	0.628
Fasting Insulin	Triglycerides	0.446	0.1172	3.804	0.0001422		0.457	0.094	4.877	1.078e-06
Fasting Insulin	Ulcerative Colitis	-0.058	0.1006	-0.577	0.5642		-0.051	0.069	-0.749	0.454
Fasting Insulin	Waist Circumference	0.756	0.06927	10.911	1.018e-27		0.729	0.065	11.233	2.815e-29
Fasting Insulin	Waist-Hip Ratio	0.685	0.06896	9.932	3.024e-23		0.661	0.061	10.884	1.368e-27
Fasting Insulin	Years of Education	-0.247	0.06511	-3.793	0.0001486		-0.204	0.063	-3.247	0.001
Fasting Proinsulin	Former/Current Smoker	-0.358	0.2309	-1.548	0.122		-0.24	0.179	-1.341	0.18
Fasting Proinsulin	HbA1C	0.018	0.2298	0.078	0.938		0.063	0.153	0.413	0.68
Fasting Proinsulin	HDL	-0.428	0.1693	-2.529	0.011		-0.235	0.111	-2.126	0.034
Fasting Proinsulin	Height	0.104	0.07532	1.375	0.169		0.081	0.052	1.566	0.117
Fasting Proinsulin	Height 2010	0.111	0.08667	1.282	0.2		0.076	0.058	1.299	0.194
Fasting Proinsulin	Hip Circumference	0.376	0.1799	2.092	0.036		0.289	0.109	2.651	0.008
Fasting Proinsulin	HOMA-B	-0.059	0.2078	-0.284	0.777		-0.011	0.158	-0.071	0.943
Fasting Proinsulin	HOMA-IR	0.137	0.2255	0.61	0.542		0.257	0.141	1.817	0.069
Fasting Proinsulin	Infant Head Circumference	0.11	0.2647	0.414	0.679		0.073	0.181	0.402	0.688
Fasting Proinsulin	LDL	0.015	0.1543	0.096	0.924		0.074	0.118	0.626	0.532
Fasting Proinsulin	Lumbar Spine BMD	0.103	0.1368	0.75	0.453		0.028	0.094	0.291	0.771
Fasting Proinsulin	Neck BMD	-0.017	0.1406	-0.118	0.906		-0.028	0.122	-0.225	0.822
Fasting Proinsulin	Obesity Class 1	0.315	0.1134	2.78	0.005		0.265	0.086	3.074	0.002
Fasting Proinsulin	Obesity Class 2	0.264	0.125	2.115	0.034		0.218	0.084	2.586	0.01
Fasting Proinsulin	Obesity Class 3	0.398	0.1989	2.001	0.045		0.263	0.115	2.283	0.022
Fasting Proinsulin	Overweight	0.241	0.1187	2.034	0.042		0.219	0.078	2.802	0.005
Fasting Proinsulin	Rheumatoid Arthritis	0.098	0.1663	0.588	0.557		0.044	0.089	0.498	0.619
Fasting Proinsulin	Schizophrenia	-0.011	0.0827	-0.135	0.893		-0.008	0.06	-0.142	0.887
Fasting Proinsulin	T2D	0.245	0.1793	1.364	0.173		0.227	0.128	1.779	0.075
Fasting Proinsulin	Total Cholesterol	-0.077	0.1383	-0.553	0.58		0.012	0.099	0.122	0.903
Fasting Proinsulin	Triglycerides	0.179	0.1263	1.419	0.156		0.127	0.1	1.276	0.202
Fasting Proinsulin	Ulcerative Colitis	0.14	0.1807	0.773	0.44		0.088	0.107	0.821	0.412
Fasting Proinsulin	Waist Circumference	0.398	0.1796	2.216	0.027		0.329	0.114	2.891	0.004
Fasting Proinsulin	Waist-Hip Ratio	0.251	0.1167	2.155	0.031		0.23	0.084	2.75	0.006
Fasting Proinsulin	Years of Education	-0.15	0.1286	-1.167	0.243		-0.152	0.099	-1.538	0.124
Former/Current Smoker	HbA1C	-0.351	0.1179	-2.977	0.002912		-0.321	0.109	-2.957	0.003
Former/Current Smoker	HDL	0.28	0.08379	3.344	0.0008269		0.266	0.084	3.153	0.002
Former/Current Smoker	Height	0.031	0.0473	0.66	0.509		0.002	0.043	0.039	0.969
Former/Current Smoker	Height 2010	0.075	0.05382	1.387	0.1655		0.03	0.052	0.588	0.556
Former/Current Smoker	Hip Circumference	-0.101	0.0626	-1.608	0.1079		-0.121	0.064	-1.902	0.057
Former/Current Smoker	HOMA-B	0.053	0.1692	0.31	0.7563		0.083	0.135	0.611	0.541
Former/Current Smoker	HOMA-IR	-0.21	0.1814	-1.157	0.2471		-0.182	0.141	-1.294	0.196
Former/Current Smoker	Infant Head Circumference	0.024	0.1327	0.178	0.8589		-0.014	0.136	-0.104	0.917
Former/Current Smoker	LDL	-0.194	0.1005	-1.928	0.05381		-0.176	0.092	-1.904	0.057
Former/Current Smoker	Lumbar Spine BMD	0.034	0.08187	0.418	0.6763		0.019	0.074	0.253	0.8
Former/Current Smoker	Neck BMD	-0.013	0.07499	-0.179	0.8579		-0.053	0.071	-0.744	0.457
Former/Current Smoker	Obesity Class 1	-0.157	0.06507	-2.413	0.01583		-0.154	0.064	-2.412	0.016
Former/Current Smoker	Obesity Class 2	-0.153	0.08189	-1.867	0.06184		-0.138	0.082	-1.69	0.091
Former/Current Smoker	Obesity Class 3	-0.103	0.1136	-0.905	0.3654		-0.107	0.106	-1.003	0.316
Former/Current Smoker	Overweight	-0.22	0.07597	-2.891	0.003837		-0.188	0.072	-2.614	0.009
Former/Current Smoker	Rheumatoid Arthritis	-0.256	0.13	-1.966	0.04926		-0.21	0.085	-2.458	0.014
Former/Current Smoker	Schizophrenia	-0.051	0.06196	-0.815	0.4148		-0.031	0.069	-0.454	0.65
Former/Current Smoker	T2D	-0.173	0.1213	-1.425	0.1541		-0.153	0.098	-1.556	0.12
Former/Current Smoker	Total Cholesterol	-0.135	0.08284	-1.631	0.1029		-0.11	0.079	-1.388	0.165
Former/Current Smoker	Triglycerides	-0.165	0.09947	-1.657	0.09753		-0.159	0.084	-1.886	0.059
Former/Current Smoker	Ulcerative Colitis	0.242	0.1248	1.941	0.05224		0.213	0.093	2.284	0.022
Former/Current Smoker	Waist Circumference	-0.265	0.06407	-4.138	3.501e-05		-0.269	0.066	-4.08	4.5e-05
Former/Current Smoker	Waist-Hip Ratio	-0.349	0.06549	-5.324	1.013e-07		-0.322	0.064	-5.052	4.378e-07
Former/Current Smoker	Years of Education	0.453	0.0903	5.015	5.313e-07		0.523	0.092	5.708	1.143e-08
HbA1C	HDL	-0.183	0.08158	-2.248	0.02457		-0.188	0.066	-2.85	0.004
HbA1C	Height	-0.079	0.0514	-1.539	0.1238		-0.069	0.043	-1.604	0.109
HbA1C	Height 2010	-0.103	0.06016	-1.717	0.08599		-0.1	0.05	-2.018	0.044
HbA1C	Hip Circumference	0.031	0.07043	0.44	0.6603		0.045	0.063	0.711	0.477
HbA1C	HOMA-B	-0.212	0.1534	-1.382	0.1669		-0.199	0.119	-1.673	0.094
HbA1C	HOMA-IR	0.19	0.1544	1.23	0.2188		0.214	0.127	1.69	0.091
HbA1C	Infant Head Circumference	-0.239	0.146	-1.64	0.1011		-0.227	0.128	-1.77	0.077
HbA1C	LDL	0.18	0.09609	1.869	0.06159		0.157	0.078	2.022	0.043
HbA1C	Lumbar Spine BMD	0.164	0.08518	1.93	0.05357		0.165	0.073	2.275	0.023
HbA1C	Neck BMD	0.198	0.07754	2.55	0.01076		0.22	0.072	3.071	0.002
HbA1C	Obesity Class 1	0.233	0.07216	3.235	0.001216		0.205	0.061	3.374	0.001
HbA1C	Obesity Class 2	0.201	0.09093	2.208	0.02727		0.165	0.08	2.069	0.039
HbA1C	Obesity Class 3	0.107	0.1271	0.84	0.401		0.076	0.116	0.657	0.511
HbA1C	Overweight	0.239	0.07596	3.148	0.001644		0.213	0.063	3.375	0.001
HbA1C	Rheumatoid Arthritis	-0.021	0.1258	-0.168	0.8666		0.038	0.075	0.504	0.614
HbA1C	Schizophrenia	0.007	0.06598	0.107	0.915		-0.004	0.054	-0.078	0.938
HbA1C	T2D	0.597	0.1172	5.092	3.548e-07		0.586	0.092	6.399	1.559e-10
HbA1C	Total Cholesterol	0.163	0.07906	2.057	0.03966		0.154	0.066	2.337	0.019
HbA1C	Triglycerides	0.122	0.07388	1.646	0.09978		0.161	0.062	2.596	0.009
HbA1C	Ulcerative Colitis	-0.166	0.131	-1.266	0.2054		-0.059	0.079	-0.743	0.457
HbA1C	Waist Circumference	0.17	0.07051	2.409	0.016		0.174	0.063	2.781	0.005
HbA1C	Waist-Hip Ratio	0.275	0.06961	3.955	7.662e-05		0.264	0.059	4.498	6.862e-06
HbA1C	Years of Education	-0.175	0.08318	-2.098	0.03587		-0.178	0.076	-2.355	0.019
HDL	Height	0.024	0.03033	0.781	0.4349		-0.007	0.03	-0.221	0.825
HDL	Height 2010	0.042	0.0353	1.197	0.2315		0.005	0.034	0.151	0.88
HDL	Hip Circumference	-0.252	0.04194	-6.006	1.907e-09		-0.276	0.039	-7.146	8.95e-13
HDL	HOMA-B	-0.304	0.1011	-3.004	0.002667		-0.355	0.078	-4.551	5.33e-06
HDL	HOMA-IR	-0.572	0.1184	-4.83	1.365e-06		-0.543	0.086	-6.284	3.31e-10
HDL	Infant Head Circumference	-0.109	0.09106	-1.196	0.2316		-0.106	0.078	-1.363	0.173
HDL	LDL	0.091	0.1109	0.82	0.4122		0.081	0.083	0.986	0.324
HDL	Lumbar Spine BMD	-0.041	0.05614	-0.723	0.4697		-0.044	0.046	-0.963	0.335
HDL	Neck BMD	-0.063	0.04479	-1.413	0.1576		-0.054	0.04	-1.362	0.173
HDL	Obesity Class 1	-0.379	0.05929	-6.387	1.686e-10		-0.384	0.054	-7.115	1.119e-12
HDL	Obesity Class 2	-0.344	0.0731	-4.708	2.502e-06		-0.346	0.071	-4.859	1.18e-06
HDL	Obesity Class 3	-0.36	0.09299	-3.875	0.0001066		-0.39	0.095	-4.105	4.044e-05
HDL	Overweight	-0.427	0.06393	-6.684	2.32e-11		-0.415	0.049	-8.53	1.468e-17
HDL	Rheumatoid Arthritis	-0.021	0.07156	-0.299	0.7646		0.012	0.049	0.243	0.808
HDL	Schizophrenia	0.029	0.0419	0.691	0.4896		0.056	0.037	1.524	0.128
HDL	T2D	-0.447	0.07216	-6.189	6.039e-10		-0.404	0.06	-6.73	1.699e-11
HDL	Total Cholesterol	0.179	0.09186	1.95	0.05115		0.207	0.072	2.892	0.004
HDL	Triglycerides	-0.612	0.08394	-7.287	3.172e-13		-0.594	0.069	-8.551	1.218e-17
HDL	Ulcerative Colitis	0.084	0.08322	1.013	0.3109		0.035	0.059	0.592	0.554
HDL	Waist Circumference	-0.432	0.03953	-10.916	9.617e-28		-0.424	0.034	-12.553	3.805e-36
HDL	Waist-Hip Ratio	-0.525	0.07623	-6.888	5.667e-12		-0.471	0.054	-8.686	3.758e-18
HDL	Years of Education	0.304	0.05835	5.201	1.978e-07		0.295	0.05	5.953	2.637e-09
Height	Height 2010	1.01	0.004409	229.1	0		1.006	0.004	253.229	0
Height	Hip Circumference	0.394	0.02347	16.77	4.136e-63		0.412	0.021	19.866	8.05e-88
Height	HOMA-B	0.039	0.049	0.786	0.4316		0.034	0.044	0.79	0.429
Height	HOMA-IR	0.043	0.04852	0.882	0.3778		0.042	0.045	0.924	0.355
Height	Infant Head Circumference	0.268	0.0578	4.633	3.598e-06		0.272	0.051	5.312	1.085e-07
Height	LDL	-0.093	0.03496	-2.651	0.008019		-0.102	0.031	-3.277	0.001
Height	Lumbar Spine BMD	0.046	0.03235	1.435	0.1512		0.078	0.029	2.693	0.007
Height	Neck BMD	0.035	0.03188	1.088	0.2764		0.042	0.029	1.446	0.148
Height	Obesity Class 1	-0.097	0.02395	-4.032	5.533e-05		-0.071	0.024	-2.929	0.003
Height	Obesity Class 2	-0.092	0.02937	-3.142	0.001676		-0.064	0.029	-2.162	0.031
Height	Obesity Class 3	-0.145	0.04046	-3.573	0.0003527		-0.114	0.036	-3.185	0.001
Height	Overweight	-0.09	0.02727	-3.287	0.001013		-0.066	0.026	-2.513	0.012
Height	Rheumatoid Arthritis	0.001	0.04058	0.01997	0.9841		0.05	0.028	1.81	0.07
Height	Schizophrenia	-0.002	0.02213	-0.06896	0.945		-0.004	0.02	-0.22	0.826
Height	T2D	-0.023	0.04535	-0.5058	0.613		-0.014	0.035	-0.406	0.685
Height	Total Cholesterol	-0.093	0.02959	-3.152	0.001621		-0.116	0.03	-3.901	9.594e-05
Height	Triglycerides	-0.081	0.02733	-2.948	0.003203		-0.084	0.024	-3.566	0
Height	Ulcerative Colitis	0.06	0.04756	1.253	0.2104		0.044	0.039	1.141	0.254
Height	Waist Circumference	0.221	0.02267	9.755	1.763e-22		0.248	0.021	11.773	5.372e-32
Height	Waist-Hip Ratio	-0.08	0.02495	-3.2	0.001374		-0.058	0.023	-2.498	0.013
Height	Years of Education	0.131	0.02845	4.621	3.821e-06		0.141	0.027	5.261	1.431e-07
Height 2010	Hip Circumference	0.393	0.02831	13.872	9.318e-44		0.407	0.024	16.827	1.553e-63
Height 2010	HOMA-B	0.023	0.06288	0.373	0.709		0.027	0.053	0.512	0.608
Height 2010	HOMA-IR	0.038	0.06485	0.584	0.5595		0.039	0.059	0.671	0.502
Height 2010	Infant Head Circumference	0.272	0.06446	4.223	2.416e-05		0.264	0.06	4.366	1.265e-05
Height 2010	LDL	-0.116	0.03851	-3	0.002699		-0.115	0.033	-3.512	0
Height 2010	Lumbar Spine BMD	0.039	0.037	1.049	0.294		0.071	0.032	2.261	0.024
Height 2010	Neck BMD	0.037	0.03532	1.057	0.2905		0.037	0.032	1.181	0.238
Height 2010	Obesity Class 1	-0.097	0.02867	-3.386	0.0007088		-0.068	0.028	-2.396	0.017
Height 2010	Obesity Class 2	-0.095	0.0351	-2.7	0.00694		-0.062	0.034	-1.823	0.068
Height 2010	Obesity Class 3	-0.152	0.04835	-3.151	0.001625		-0.11	0.042	-2.593	0.01
Height 2010	Overweight	-0.093	0.03048	-3.053	0.002263		-0.063	0.029	-2.19	0.029
Height 2010	Rheumatoid Arthritis	-0.016	0.04755	-0.334	0.7381		0.046	0.032	1.426	0.154
Height 2010	Schizophrenia	-0.013	0.02704	-0.496	0.6202		-0.008	0.023	-0.336	0.737
Height 2010	T2D	-0.061	0.0509	-1.2	0.2303		-0.043	0.042	-1.005	0.315
Height 2010	Total Cholesterol	-0.104	0.03162	-3.278	0.001046		-0.122	0.029	-4.174	2.993e-05
Height 2010	Triglycerides	-0.086	0.032	-2.692	0.007109		-0.084	0.027	-3.073	0.002
Height 2010	Ulcerative Colitis	0.072	0.05415	1.336	0.1817		0.042	0.044	0.953	0.341
Height 2010	Waist Circumference	0.217	0.02655	8.187	2.675e-16		0.249	0.024	10.534	6.02e-26
Height 2010	Waist-Hip Ratio	-0.09	0.02883	-3.126	0.001772		-0.056	0.027	-2.091	0.036
Height 2010	Years of Education	0.123	0.03415	3.598	0.0003207		0.129	0.032	4.055	5.015e-05
Hip Circumference	HOMA-B	0.362	0.07098	5.1	3.392e-07		0.373	0.067	5.565	2.621e-08
Hip Circumference	HOMA-IR	0.548	0.08182	6.692	2.197e-11		0.577	0.08	7.223	5.071e-13
Hip Circumference	Infant Head Circumference	0.269	0.06984	3.849	0.0001188		0.29	0.063	4.584	4.567e-06
Hip Circumference	LDL	-0.014	0.04198	-0.324	0.7462		-0.026	0.04	-0.64	0.522
Hip Circumference	Lumbar Spine BMD	-0.01	0.04306	-0.24	0.8103		0.009	0.038	0.252	0.801
Hip Circumference	Neck BMD	0.002	0.03794	0.043	0.9659		-0.006	0.032	-0.179	0.858
Hip Circumference	Obesity Class 1	0.829	0.01968	42.112	0		0.848	0.018	47.116	0
Hip Circumference	Obesity Class 2	0.899	0.02477	36.27	4.759e-288		0.902	0.023	39.197	0
Hip Circumference	Obesity Class 3	0.814	0.05616	14.493	1.342e-47		0.854	0.055	15.505	3.2e-54
Hip Circumference	Overweight	0.815	0.02293	35.557	6.533e-277		0.828	0.022	37.777	0
Hip Circumference	Rheumatoid Arthritis	-0.043	0.05444	-0.796	0.4259		0.038	0.033	1.158	0.247
Hip Circumference	Schizophrenia	-0.068	0.03228	-2.113	0.0346		-0.077	0.027	-2.847	0.004
Hip Circumference	T2D	0.273	0.05174	5.283	1.269e-07		0.282	0.046	6.175	6.632e-10
Hip Circumference	Total Cholesterol	-0.047	0.03918	-1.205	0.2283		-0.07	0.038	-1.828	0.068
Hip Circumference	Triglycerides	0.139	0.04036	3.445	0.0005705		0.148	0.038	3.883	0
Hip Circumference	Ulcerative Colitis	-0.065	0.05163	-1.256	0.2092		-0.079	0.043	-1.841	0.066
Hip Circumference	Waist Circumference	0.88	0.009766	90.066	0		0.887	0.009	101.198	0
Hip Circumference	Waist-Hip Ratio	0.316	0.03851	8.203	2.342e-16		0.324	0.035	9.28	1.693e-20
Hip Circumference	Years of Education	-0.148	0.03887	-3.8	0.0001448		-0.157	0.036	-4.384	1.166e-05
HOMA-B	HOMA-IR	0.695	0.07493	9.268	1.89e-20		0.709	0.063	11.221	3.219e-29
HOMA-B	Infant Head Circumference	0.018	0.1368	0.134	0.893		-0.004	0.134	-0.027	0.978
HOMA-B	LDL	0.078	0.07949	0.98	0.3269		0.071	0.071	1.01	0.313
HOMA-B	Lumbar Spine BMD	-0.15	0.08589	-1.744	0.08114		-0.075	0.077	-0.985	0.325
HOMA-B	Neck BMD	-0.028	0.08086	-0.343	0.7318		-0.035	0.071	-0.493	0.622
HOMA-B	Obesity Class 1	0.364	0.087	4.19	2.794e-05		0.4	0.07	5.747	9.092e-09
HOMA-B	Obesity Class 2	0.45	0.103	4.366	1.268e-05		0.463	0.089	5.211	1.876e-07
HOMA-B	Obesity Class 3	0.38	0.1356	2.807	0.005007		0.452	0.117	3.854	0
HOMA-B	Overweight	0.377	0.096	3.929	8.544e-05		0.42	0.072	5.856	4.74e-09
HOMA-B	Rheumatoid Arthritis	-0.049	0.09751	-0.499	0.6176		-0.017	0.065	-0.265	0.791
HOMA-B	Schizophrenia	-0.051	0.06424	-0.786	0.4317		0	0.051	0.006	0.996
HOMA-B	T2D	-0.004	0.1409	-0.028	0.9778		0.01	0.1	0.1	0.92
HOMA-B	Total Cholesterol	0.091	0.06631	1.37	0.1708		0.07	0.06	1.164	0.244
HOMA-B	Triglycerides	0.351	0.08873	3.958	7.561e-05		0.377	0.074	5.098	3.434e-07
HOMA-B	Ulcerative Colitis	0.039	0.1236	0.313	0.7543		0.013	0.081	0.158	0.874
HOMA-B	Waist Circumference	0.495	0.07308	6.78	1.204e-11		0.506	0.065	7.805	5.948e-15
HOMA-B	Waist-Hip Ratio	0.489	0.06372	7.677	1.629e-14		0.497	0.059	8.446	3.002e-17
HOMA-B	Years of Education	-0.143	0.0794	-1.796	0.07243		-0.123	0.069	-1.764	0.078
HOMA-IR	Infant Head Circumference	-0.016	0.1491	-0.11	0.9126		0.001	0.135	0.005	0.996
HOMA-IR	LDL	-0.012	0.09605	-0.127	0.8986		-0.015	0.082	-0.19	0.85
HOMA-IR	Lumbar Spine BMD	-0.1	0.09736	-1.028	0.3038		-0.013	0.088	-0.145	0.885
HOMA-IR	Neck BMD	0.059	0.08329	0.706	0.48		0.096	0.073	1.308	0.191
HOMA-IR	Obesity Class 1	0.553	0.098	5.642	1.685e-08		0.614	0.081	7.614	2.649e-14
HOMA-IR	Obesity Class 2	0.637	0.1141	5.581	2.385e-08		0.659	0.099	6.631	3.335e-11
HOMA-IR	Obesity Class 3	0.603	0.1395	4.319	1.567e-05		0.71	0.137	5.167	2.385e-07
HOMA-IR	Overweight	0.614	0.1125	5.46	4.753e-08		0.669	0.086	7.768	7.985e-15
HOMA-IR	Rheumatoid Arthritis	0.006	0.113	0.053	0.9578		-0.021	0.076	-0.276	0.782
HOMA-IR	Schizophrenia	-0.106	0.06518	-1.625	0.1043		-0.043	0.054	-0.787	0.431
HOMA-IR	T2D	0.393	0.1756	2.237	0.0253		0.487	0.123	3.97	7.202e-05
HOMA-IR	Total Cholesterol	-0.024	0.07859	-0.307	0.7591		-0.017	0.072	-0.229	0.819
HOMA-IR	Triglycerides	0.461	0.1154	3.993	6.534e-05		0.488	0.095	5.121	3.032e-07
HOMA-IR	Ulcerative Colitis	0.013	0.1338	0.094	0.9251		-0.02	0.089	-0.22	0.826
HOMA-IR	Waist Circumference	0.7	0.08443	8.29	1.135e-16		0.721	0.077	9.341	9.499e-21
HOMA-IR	Waist-Hip Ratio	0.624	0.08338	7.488	6.99e-14		0.653	0.074	8.851	8.644e-19
HOMA-IR	Years of Education	-0.291	0.0836	-3.485	0.0004914		-0.261	0.075	-3.474	0.001
Infant Head Circumference	LDL	-0.136	0.09728	-1.397	0.1624		-0.148	0.086	-1.725	0.084
Infant Head Circumference	Lumbar Spine BMD	0.102	0.09112	1.125	0.2607		0.139	0.084	1.653	0.098
Infant Head Circumference	Neck BMD	0.059	0.07477	0.786	0.4317		0.097	0.076	1.288	0.198
Infant Head Circumference	Obesity Class 1	0.125	0.06648	1.874	0.06094		0.155	0.065	2.389	0.017
Infant Head Circumference	Obesity Class 2	0.15	0.07805	1.921	0.05478		0.141	0.079	1.779	0.075
Infant Head Circumference	Obesity Class 3	0.197	0.1308	1.503	0.1327		0.209	0.119	1.747	0.081
Infant Head Circumference	Overweight	0.114	0.07597	1.497	0.1343		0.174	0.07	2.473	0.013
Infant Head Circumference	Rheumatoid Arthritis	-0.049	0.1248	-0.39	0.6969		-0.046	0.081	-0.569	0.569
Infant Head Circumference	Schizophrenia	0.006	0.06557	0.095	0.9246		-0.051	0.064	-0.797	0.425
Infant Head Circumference	T2D	-0.144	0.1004	-1.437	0.1507		-0.082	0.092	-0.895	0.371
Infant Head Circumference	Total Cholesterol	-0.164	0.08395	-1.957	0.05037		-0.188	0.075	-2.49	0.013
Infant Head Circumference	Triglycerides	-0.068	0.07389	-0.927	0.3539		-0.081	0.071	-1.151	0.25
Infant Head Circumference	Ulcerative Colitis	0.009	0.1189	0.079	0.9368		-0.023	0.102	-0.226	0.821
Infant Head Circumference	Waist Circumference	0.19	0.06964	2.734	0.006265		0.21	0.06	3.488	0
Infant Head Circumference	Waist-Hip Ratio	0.01	0.07014	0.149	0.8816		-0.002	0.061	-0.034	0.973
Infant Head Circumference	Years of Education	0.212	0.08029	2.637	0.00837		0.25	0.083	3.023	0.003
LDL	Lumbar Spine BMD	-0.14	0.067	-2.079	0.03758		-0.15	0.06	-2.501	0.012
LDL	Neck BMD	-0.145	0.057	-2.546	0.01089		-0.134	0.051	-2.607	0.009
LDL	Obesity Class 1	0.065	0.054	1.197	0.2314		0.046	0.048	0.955	0.34
LDL	Obesity Class 2	0.027	0.063	0.437	0.6622		0.019	0.058	0.336	0.737
LDL	Obesity Class 3	-0.018	0.081	-0.223	0.8233		-0.014	0.07	-0.195	0.846
LDL	Overweight	0.108	0.058	1.85	0.06438		0.08	0.048	1.686	0.092
LDL	Rheumatoid Arthritis	-0.017	0.073	-0.227	0.8205		0.001	0.054	0.014	0.989
LDL	Schizophrenia	-0.013	0.035	-0.357	0.721		-0.023	0.034	-0.689	0.491
LDL	T2D	0.103	0.073	1.418	0.1563		0.066	0.064	1.027	0.304
LDL	Total Cholesterol	0.99	0.019	51.169	0		0.998	0.014	71.489	0
LDL	Triglycerides	0.353	0.074	4.792	1.655e-06		0.391	0.067	5.824	5.752e-09
LDL	Ulcerative Colitis	-0.121	0.068	-1.784	0.07441		-0.108	0.055	-1.978	0.048
LDL	Waist Circumference	0.055	0.042	1.299	0.1939		0.024	0.037	0.65	0.516
LDL	Waist-Hip Ratio	0.172	0.068	2.53	0.0114		0.128	0.048	2.66	0.008
LDL	Years of Education	-0.132	0.056	-2.328	0.01991		-0.126	0.049	-2.553	0.011
Lumbar Spine BMD	Neck BMD	0.7543	0.03714	20.311	1.019e-91		0.808	0.033	24.823	5.098e-136
Lumbar Spine BMD	Obesity Class 1	0.05241	0.0408	1.284	0.199		0.063	0.035	1.774	0.076
Lumbar Spine BMD	Obesity Class 2	7.768e-06	0.04926	0	0.9999		0.005	0.046	0.1	0.92
Lumbar Spine BMD	Obesity Class 3	-0.02417	0.07566	-0.319	0.7494		-0.009	0.067	-0.128	0.898
Lumbar Spine BMD	Overweight	0.05717	0.04287	1.334	0.1823		0.065	0.037	1.739	0.082
Lumbar Spine BMD	Rheumatoid Arthritis	-0.1741	0.09299	-1.872	0.06119		-0.14	0.052	-2.662	0.008
Lumbar Spine BMD	Schizophrenia	0.08691	0.04099	2.12	0.03398		0.044	0.037	1.197	0.231
Lumbar Spine BMD	T2D	0.1262	0.07249	1.741	0.0817		0.136	0.056	2.407	0.016
Lumbar Spine BMD	Total Cholesterol	-0.1374	0.05561	-2.47	0.0135		-0.151	0.05	-3.048	0.002
Lumbar Spine BMD	Triglycerides	-0.03785	0.05614	-0.674	0.5002		-0.036	0.046	-0.776	0.438
Lumbar Spine BMD	Ulcerative Colitis	-0.106	0.0685	-1.548	0.1216		-0.098	0.051	-1.928	0.054
Lumbar Spine BMD	Waist Circumference	0.01554	0.04	0.388	0.6977		0.03	0.036	0.837	0.403
Lumbar Spine BMD	Waist-Hip Ratio	0.04739	0.0428	1.107	0.2682		0.049	0.041	1.208	0.227
Lumbar Spine BMD	Years of Education	0.09127	0.05134	1.778	0.07546		0.083	0.045	1.833	0.067
Neck BMD	Obesity Class 1	0.05	0.03395	1.484	0.1379		0.046	0.033	1.394	0.163
Neck BMD	Obesity Class 2	0.051	0.04242	1.204	0.2287		0.029	0.043	0.666	0.505
Neck BMD	Obesity Class 3	-0.037	0.06365	-0.584	0.5595		-0.056	0.058	-0.961	0.336
Neck BMD	Overweight	0.063	0.03595	1.756	0.07904		0.051	0.033	1.538	0.124
Neck BMD	Rheumatoid Arthritis	-0.05	0.07536	-0.669	0.5038		-0.03	0.046	-0.645	0.519
Neck BMD	Schizophrenia	0.083	0.03567	2.338	0.01939		0.054	0.033	1.633	0.103
Neck BMD	T2D	0.212	0.06102	3.473	0.0005152		0.175	0.05	3.479	0.001
Neck BMD	Total Cholesterol	-0.138	0.04628	-2.992	0.002772		-0.131	0.042	-3.116	0.002
Neck BMD	Triglycerides	-0.018	0.0357	-0.509	0.6107		-0.025	0.034	-0.741	0.459
Neck BMD	Ulcerative Colitis	-0.061	0.06401	-0.952	0.3412		-0.083	0.046	-1.814	0.07
Neck BMD	Waist Circumference	0.028	0.03305	0.847	0.3972		0.005	0.032	0.154	0.877
Neck BMD	Waist-Hip Ratio	0.033	0.03385	0.967	0.3335		0.008	0.037	0.207	0.836
Neck BMD	Years of Education	0.105	0.0497	2.109	0.03491		0.084	0.045	1.868	0.062
Obesity Class 1	Obesity Class 2	1.033	0.01553	66.508	0		1.017	0.013	76.655	0
Obesity Class 1	Obesity Class 3	0.942	0.04496	20.951	1.831e-97		0.987	0.045	21.705	1.841e-104
Obesity Class 1	Overweight	1.021	0.008293	123.163	0		1.022	0.008	123.696	0
Obesity Class 1	Rheumatoid Arthritis	0	0.05046	0.006	0.9949		0.05	0.037	1.37	0.171
Obesity Class 1	Schizophrenia	-0.063	0.03031	-2.094	0.03623		-0.083	0.027	-3.036	0.002
Obesity Class 1	T2D	0.34	0.05346	6.357	2.056e-10		0.357	0.046	7.703	1.332e-14
Obesity Class 1	Total Cholesterol	0.018	0.04065	0.448	0.6544		0.003	0.038	0.085	0.933
Obesity Class 1	Triglycerides	0.239	0.05127	4.669	3.03e-06		0.257	0.04	6.373	1.852e-10
Obesity Class 1	Ulcerative Colitis	-0.151	0.05473	-2.758	0.005815		-0.13	0.047	-2.77	0.006
Obesity Class 1	Waist Circumference	0.906	0.01757	51.567	0		0.918	0.016	55.858	0
Obesity Class 1	Waist-Hip Ratio	0.576	0.03402	16.935	2.472e-64		0.583	0.032	18.14	1.545e-73
Obesity Class 1	Years of Education	-0.268	0.04087	-6.559	5.429e-11		-0.295	0.038	-7.824	5.121e-15
Obesity Class 2	Obesity Class 3	1.037	0.03558	29.133	1.366e-186		1.012	0.034	29.947	4.861e-197
Obesity Class 2	Overweight	1.056	0.02027	52.108	0		1.033	0.017	59.086	0
Obesity Class 2	Rheumatoid Arthritis	0.05381	0.07307	0.736	0.4615		0.069	0.045	1.533	0.125
Obesity Class 2	Schizophrenia	-0.08442	0.03728	-2.265	0.02352		-0.088	0.034	-2.579	0.01
Obesity Class 2	T2D	0.3133	0.06566	4.771	1.832e-06		0.323	0.053	6.099	1.07e-09
Obesity Class 2	Total Cholesterol	-0.005689	0.05387	-0.106	0.9159		-0.021	0.05	-0.413	0.68
Obesity Class 2	Triglycerides	0.2247	0.05688	3.95	7.83e-05		0.233	0.049	4.799	1.596e-06
Obesity Class 2	Ulcerative Colitis	-0.1778	0.06407	-2.776	0.005509		-0.153	0.056	-2.746	0.006
Obesity Class 2	Waist Circumference	0.9508	0.02497	38.079	0		0.947	0.023	40.868	0
Obesity Class 2	Waist-Hip Ratio	0.568	0.04149	13.692	1.129e-42		0.566	0.041	13.717	8.074e-43
Obesity Class 2	Years of Education	-0.3052	0.04681	-6.518	7.109e-11		-0.304	0.042	-7.233	4.742e-13
Obesity Class 3	Overweight	0.922	0.05051	18.249	2.121e-74		0.962	0.05	19.104	2.338e-81
Obesity Class 3	Rheumatoid Arthritis	0.221	0.1079	2.046	0.0408		0.081	0.064	1.259	0.208
Obesity Class 3	Schizophrenia	-0.053	0.05001	-1.056	0.2908		-0.059	0.048	-1.21	0.226
Obesity Class 3	T2D	0.251	0.07679	3.267	0.001088		0.328	0.07	4.661	3.148e-06
Obesity Class 3	Total Cholesterol	-0.047	0.07392	-0.632	0.5271		-0.05	0.062	-0.808	0.419
Obesity Class 3	Triglycerides	0.214	0.07378	2.904	0.003682		0.251	0.064	3.926	8.627e-05
Obesity Class 3	Ulcerative Colitis	-0.093	0.1016	-0.92	0.3574		-0.109	0.079	-1.38	0.168
Obesity Class 3	Waist Circumference	0.838	0.054	15.511	2.904e-54		0.892	0.055	16.167	8.614e-59
Obesity Class 3	Waist-Hip Ratio	0.508	0.06186	8.207	2.268e-16		0.568	0.057	10.023	1.203e-23
Obesity Class 3	Years of Education	-0.311	0.07203	-4.313	1.607e-05		-0.353	0.063	-5.602	2.114e-08
Overweight	Rheumatoid Arthritis	-0.043	0.05579	-0.776	0.4375		0.025	0.037	0.681	0.496
Overweight	Schizophrenia	-0.055	0.0306	-1.797	0.07236		-0.066	0.028	-2.381	0.017
Overweight	T2D	0.383	0.05966	6.422	1.348e-10		0.389	0.049	7.944	1.955e-15
Overweight	Total Cholesterol	0.051	0.04496	1.134	0.2567		0.023	0.038	0.617	0.538
Overweight	Triglycerides	0.259	0.05631	4.605	4.128e-06		0.271	0.042	6.378	1.789e-10
Overweight	Ulcerative Colitis	-0.134	0.06285	-2.136	0.03267		-0.125	0.049	-2.558	0.011
Overweight	Waist Circumference	0.894	0.01952	45.774	0		0.897	0.019	46.876	0
Overweight	Waist-Hip Ratio	0.598	0.03553	16.835	1.346e-63		0.587	0.034	17.236	1.425e-66
Overweight	Years of Education	-0.309	0.04606	-6.707	1.983e-11		-0.316	0.042	-7.482	7.342e-14
Rheumatoid Arthritis	Schizophrenia	-0.043	0.05029	-0.854	0.393		-0.034	0.032	-1.062	0.288
Rheumatoid Arthritis	T2D	-0.048	0.07604	-0.628	0.53		-0.062	0.05	-1.242	0.214
Rheumatoid Arthritis	Total Cholesterol	-0.037	0.06848	-0.539	0.59		-0.015	0.048	-0.307	0.759
Rheumatoid Arthritis	Triglycerides	-0.061	0.05811	-1.045	0.296		-0.065	0.039	-1.663	0.096
Rheumatoid Arthritis	Ulcerative Colitis	0.089	0.08496	1.044	0.297		0.098	0.059	1.657	0.098
Rheumatoid Arthritis	Waist Circumference	-0.04	0.05196	-0.779	0.436		0.034	0.032	1.064	0.287
Rheumatoid Arthritis	Waist-Hip Ratio	-0.058	0.05477	-1.06	0.289		0.009	0.037	0.253	0.8
Rheumatoid Arthritis	Years of Education	-0.171	0.06687	-2.557	0.011		-0.258	0.048	-5.35	8.792e-08
Schizophrenia	T2D	-0.028	0.05529	-0.498	0.6183		-0.024	0.039	-0.607	0.544
Schizophrenia	Total Cholesterol	-0.016	0.03127	-0.519	0.6039		-0.013	0.031	-0.417	0.676
Schizophrenia	Triglycerides	-0.038	0.03591	-1.051	0.2934		-0.039	0.03	-1.291	0.197
Schizophrenia	Ulcerative Colitis	0.128	0.05084	2.516	0.01186		0.112	0.037	3.032	0.002
Schizophrenia	Waist Circumference	-0.077	0.03062	-2.531	0.01138		-0.077	0.026	-3.024	0.002
Schizophrenia	Waist-Hip Ratio	-0.055	0.02989	-1.823	0.06827		-0.038	0.025	-1.502	0.133
Schizophrenia	Years of Education	0.104	0.03966	2.633	0.00847		0.086	0.037	2.319	0.02
T2D	Total Cholesterol	0.032	0.06341	0.5	0.6173		0.009	0.054	0.166	0.868
T2D	Triglycerides	0.313	0.08622	3.634	0.0002789		0.334	0.061	5.493	3.953e-08
T2D	Ulcerative Colitis	-0.125	0.08942	-1.402	0.1609		0.076	0.066	1.16	0.246
T2D	Waist Circumference	0.4	0.04863	8.217	2.093e-16		0.401	0.04	9.911	3.726e-23
T2D	Waist-Hip Ratio	0.423	0.05185	8.164	3.249e-16		0.419	0.046	9.103	8.764e-20
T2D	Years of Education	-0.196	0.06538	-3.005	0.002654		-0.21	0.059	-3.567	0
Total Cholesterol	Triglycerides	0.446	0.07344	6.07	1.279e-09		0.454	0.063	7.188	6.574e-13
Total Cholesterol	Ulcerative Colitis	-0.087	0.06119	-1.43	0.1528		-0.09	0.049	-1.84	0.066
Total Cholesterol	Waist Circumference	0.01	0.03739	0.273	0.7845		-0.019	0.034	-0.565	0.572
Total Cholesterol	Waist-Hip Ratio	0.117	0.04929	2.379	0.01737		0.092	0.039	2.361	0.018
Total Cholesterol	Years of Education	-0.111	0.04886	-2.277	0.0228		-0.096	0.042	-2.29	0.022
Triglycerides	Ulcerative Colitis	-0.01	0.07655	-0.125	0.9004		-0.034	0.057	-0.593	0.553
Triglycerides	Waist Circumference	0.329	0.04598	7.161	8.017e-13		0.325	0.037	8.758	1.983e-18
Triglycerides	Waist-Hip Ratio	0.426	0.05183	8.212	2.182e-16		0.414	0.044	9.449	3.415e-21
Triglycerides	Years of Education	-0.264	0.04737	-5.572	2.523e-08		-0.251	0.044	-5.761	8.367e-09
Ulcerative Colitis	Waist Circumference	-0.131	0.05406	-2.416	0.0157		-0.106	0.044	-2.407	0.016
Ulcerative Colitis	Waist-Hip Ratio	-0.132	0.05528	-2.389	0.01689		-0.079	0.045	-1.765	0.078
Ulcerative Colitis	Years of Education	0.019	0.07353	0.258	0.7961		0.039	0.059	0.658	0.511
Waist Circumference	Waist-Hip Ratio	0.729	0.01958	37.219	3.359e-303		0.733	0.017	42.03	0
Waist Circumference	Years of Education	-0.288	0.03773	-7.632	2.305e-14		-0.287	0.034	-8.332	7.954e-17
Waist-Hip Ratio	Years of Education	-0.332	0.03769	-8.802	1.344e-18		-0.321	0.037	-8.606	7.56e-18
